# Supplementary material for: Principal component analysis-based unsupervised feature extraction applied to in silico drug discovery for posttraumatic stress disorder-mediated heart disease
Source: BMC Bioinformatics. 2015 Apr 30;16:139. doi: 10.1186/s12859-015-0574-4 (PMC4448281; doi:10.1186/s12859-015-0574-4)
Supplement: Additional file 1 — Confusion tables for simulated data. Performance of FE methods applied to a simulated data set and expressed using confusion tables. [file 12859_2015_574_MOESM1_ESM.xlsx]

## Sheet: Sheet1
One vs one t test based FE
	s=2(easy)				s=1(medium)				s=0.5(hard)
		fact				fact				fact
		F	T			F	T			F	T
predicted	F	9000	1000		T	9000	1000		T	9000	1000
	T	0	0		F	0	0		F	0	0
Categorical regression based FE (using adjusted P-values)
	s=2(easy)				s=1(medium)				s=0.5(hard)
		fact				fact				fact
		F	T			F	T			F	T
predicted	F	8925	20		T	8990	853		T	8997	995
	T	75	980		F	10	147		F	3	5
Categorical regression based FE (using P-values rank)
	s=2(easy)				s=1(medium)				s=0.5(hard)
		fact				fact				fact
		F	T			F	T			F	T
predicted	F	8974	26		T	8646	354		T	8298	702
	T	26	974		F	354	646		F	702	298
BAHSIC
	s=2(easy)				s=1(medium)				s=0.5(hard)
		fact				fact				fact
		F	T			F	T			F	T
predicted	F	8860	140		T	8539	461		T	8265	735
	T	140	860		F	461	539		F	735	265
VBPCAFE
	s=2(easy)				s=1(medium)				s=0.5(hard)
		fact				fact				fact
		F	T			F	T			F	T
predicted	F	8915	85		T	8455	545		T	8140	860
	T	85	915		F	545	455		F	860	140
CPCAFE
	s=2(easy)				s=1(medium)				s=0.5(hard)
		fact				fact				fact
		F	T			F	T			F	T
predicted	F	8892	108		T	8407	593		T	8116	884
	T	108	892		F	593	407		F	884	116
