# Supplementary material for: Principal component analysis-based unsupervised feature extraction applied to in silico drug discovery for posttraumatic stress disorder-mediated heart disease
Source: BMC Bioinformatics. 2015 Apr 30;16:139. doi: 10.1186/s12859-015-0574-4 (PMC4448281; doi:10.1186/s12859-015-0574-4)
Supplement: Additional file 3 — Complete DIANA-mirpath results. Complete list of the KEGG pathway analysis reported by DIANA-mirpath for CPCAFE, categorical regression-based FE, and BAHSIC (xlsx). A partial list for CPCAFE is included in the main text as Table 3. [file 12859_2015_574_MOESM3_ESM.xlsx]

## Sheet: CPCA based
KEGG pathway	p-value	#genes	#miRNAs
Axon guidance	3.61e-14	31	6
Colorectal cancer	1.92e-10	17	10
Chronic myeloid leukemia	1.92e-10	19	10
Glutamatergic synapse	3.35e-09	22	5
Hepatitis B	5.86e-09	27	12
Pancreatic cancer	6.6e-09	17	10
Acute myeloid leukemia	2.54e-08	14	8
Focal adhesion	6.65e-08	32	11
MAPK signaling pathway	3.5e-07	37	9
Endometrial cancer	4.55e-07	13	9
Chagas disease (American trypanosomiasis)	6.33e-07	19	9
Renal cell carcinoma	6.42e-07	16	8
T cell receptor signaling pathway	9.82e-07	20	8
ErbB signaling pathway	1.01e-06	18	8
Prostate cancer	2.47e-06	17	8
Neurotrophin signaling pathway	3.08e-06	21	9
Toxoplasmosis	3.16e-06	18	10
Bacterial invasion of epithelial cells	3.84e-06	14	7
TGF-beta signaling pathway	7.35e-06	13	8
Non-small cell lung cancer	9e-06	11	8
VEGF signaling pathway	1.17e-05	13	7
Dopaminergic synapse	2.19e-05	22	5
Pathways in cancer	2.19e-05	41	12
Retrograde endocannabinoid signaling	2.44e-05	18	5
B cell receptor signaling pathway	2.45e-05	14	7
Long-term depression	2.87e-05	11	5
Morphine addiction	4.22e-05	16	5
Glioma	7.33e-05	13	7
Small cell lung cancer	8.17e-05	14	9
HTLV-I infection	0.000106376	36	13
Wnt signaling pathway	0.000107104	24	8
Fc gamma R-mediated phagocytosis	0.000141217	15	7
Long-term potentiation	0.000224429	12	4
Amyotrophic lateral sclerosis (ALS)	0.000449315	10	7
Synaptic vesicle cycle	0.000460458	10	4
Cholinergic synapse	0.000532309	17	7
Fc epsilon RI signaling pathway	0.000902526	12	7
Melanoma	0.000988298	11	7
Amphetamine addiction	0.00105764	12	5
mTOR signaling pathway	0.0012942	11	7
Chemokine signaling pathway	0.00181593	24	7
Glycosylphosphatidylinositol(GPI)-anchor biosynthesis	0.0019608	5	3
Progesterone-mediated oocyte maturation	0.0021581	13	6
Endocytosis	0.00272616	28	8
Regulation of actin cytoskeleton	0.00451518	26	6
Adherens junction	0.00454455	13	6
Apoptosis	0.00508061	12	9
Salmonella infection	0.00512633	11	5
Protein digestion and absorption	0.00625424	12	6
HIF-1 signaling pathway	0.00650009	15	7
GABAergic synapse	0.00715961	13	5
Cocaine addiction	0.00813258	7	4
Osteoclast differentiation	0.00813258	16	7
Amoebiasis	0.01246	14	7
ECM-receptor interaction	0.0127098	11	6
Bladder cancer	0.0178949	7	3
PI3K-Akt signaling pathway	0.0236175	34	10
Natural killer cell mediated cytotoxicity	0.0246485	17	7
Steroid biosynthesis	0.0292077	4	2
Circadian entrainment	0.0292077	15	5
Gastric acid secretion	0.0292077	10	5
Adipocytokine signaling pathway	0.0292077	10	6
Influenza A	0.0391624	19	8
GnRH signaling pathway	0.0402994	11	7
Jak-STAT signaling pathway	0.0462849	17	8
Lysosome	0.0478867	15	6
		average	7.12121

## Sheet: Categorcail regression based
KEGG pathway	p-value	#genes	#miRNAs
Axon guidance	6.15669e-33	51	4
Adherens junction	4.02893e-14	25	4
Long-term depression	6.54646e-14	22	4
Glutamatergic synapse	1.02754e-13	38	4
Long-term potentiation	8.16833e-13	24	4
Dopaminergic synapse	5.68004e-12	38	4
Endometrial cancer	2.21509e-11	19	5
Gap junction	1.01064e-09	24	4
Regulation of actin cytoskeleton	6.66292e-09	51	4
Bacterial invasion of epithelial cells	2.63858e-08	22	3
Neurotrophin signaling pathway	4.98677e-08	32	5
Focal adhesion	1.06754e-07	45	5
Fatty acid elongation	1.24864e-07	7	3
Cholinergic synapse	5.11819e-07	29	4
Prostate cancer	5.62058e-07	24	5
N-Glycan biosynthesis	1.27523e-06	15	3
Salmonella infection	2.7395e-06	21	4
Glioma	3.3091e-06	20	5
Retrograde endocannabinoid signaling	7.60448e-06	27	4
T cell receptor signaling pathway	7.67843e-06	26	4
Colorectal cancer	8.22045e-06	17	4
mTOR signaling pathway	1.17652e-05	18	5
GnRH signaling pathway	1.40473e-05	22	4
Wnt signaling pathway	2.29443e-05	33	4
B cell receptor signaling pathway	2.77091e-05	20	4
ErbB signaling pathway	3.2173e-05	23	4
GABAergic synapse	0.000108319	25	4
Pancreatic cancer	0.000112518	18	4
Cocaine addiction	0.000112518	13	5
MAPK signaling pathway	0.000179807	49	6
PI3K-Akt signaling pathway	0.000213561	62	6
Acute myeloid leukemia	0.000295564	14	4
VEGF signaling pathway	0.000314718	16	4
Serotonergic synapse	0.000531158	26	4
Circadian entrainment	0.000701637	25	4
Insulin signaling pathway	0.000701637	28	4
Citrate cycle (TCA cycle)	0.000765237	9	3
Pathways in cancer	0.000900153	63	5
Lysosome	0.000928438	25	4
Fc gamma R-mediated phagocytosis	0.000928438	20	4
Renal cell carcinoma	0.000928438	20	4
Dorso-ventral axis formation	0.00095071	7	2
Alanine, aspartate and glutamate metabolism	0.000995342	10	4
Melanogenesis	0.00107995	22	4
Chronic myeloid leukemia	0.00107995	18	4
Gastric acid secretion	0.00134752	17	4
Non-small cell lung cancer	0.00166148	15	4
Synaptic vesicle cycle	0.00167539	16	4
Aldosterone-regulated sodium reabsorption	0.00335799	10	4
Chagas disease (American trypanosomiasis)	0.00390493	21	4
Osteoclast differentiation	0.00413868	24	4
D-Glutamine and D-glutamate metabolism	0.00465617	2	3
Glycosaminoglycan biosynthesis - keratan sulfate	0.00465617	5	4
Protein processing in endoplasmic reticulum	0.00467015	34	4
Ubiquitin mediated proteolysis	0.00611683	28	4
Butanoate metabolism	0.00644718	8	3
Salivary secretion	0.00738245	16	4
Proximal tubule bicarbonate reclamation	0.0078184	6	4
Hepatitis C	0.00845325	25	4
Small cell lung cancer	0.0107507	17	5
Leukocyte transendothelial migration	0.0119981	27	4
Vasopressin-regulated water reabsorption	0.012085	11	4
Fc epsilon RI signaling pathway	0.0143304	15	3
Vascular smooth muscle contraction	0.0154373	24	4
Melanoma	0.0210274	15	5
One carbon pool by folate	0.0230849	5	4
Amyotrophic lateral sclerosis (ALS)	0.0246839	12	4
Basal cell carcinoma	0.0246839	12	4
Glycosaminoglycan biosynthesis - heparan sulfate / heparin	0.0248125	6	4
Calcium signaling pathway	0.0331588	31	4
Tight junction	0.0331588	27	5
Chemokine signaling pathway	0.0346049	32	4
Sphingolipid metabolism	0.0406822	11	3
Mineral absorption	0.0406822	10	4
		average	4.06757

## Sheet: BAHSIC
KEGG pathway	p-value	#genes	#miRNAs
Long-term depression	5.33694e-19	18	5
Prion diseases	3.13443e-17	5	6
Axon guidance	5.99315e-14	33	6
Fatty acid biosynthesis	2.01374e-12	1	1
Chagas disease (American trypanosomiasis)	2.03569e-10	24	10
Gap junction	5.02854e-10	19	5
Prostate cancer	6.04507e-10	22	8
Pancreatic cancer	1.63163e-09	19	12
Glutamatergic synapse	2.02025e-08	24	5
Endometrial cancer	2.02025e-08	14	9
Long-term potentiation	2.6539e-08	17	5
Neurotrophin signaling pathway	2.81498e-08	25	8
Focal adhesion	8.34019e-08	35	12
TGF-beta signaling pathway	2.00085e-07	16	10
Endocytosis	2.26841e-07	37	11
Cholinergic synapse	9.59638e-07	23	6
Regulation of actin cytoskeleton	1.32905e-06	36	7
Colorectal cancer	3.5216e-06	14	10
Salmonella infection	5.65065e-06	16	7
PI3K-Akt signaling pathway	1.00689e-05	48	12
Glioma	1.94089e-05	15	8
Wnt signaling pathway	2.78338e-05	26	9
Dopaminergic synapse	4.30688e-05	24	5
Gastric acid secretion	5.86643e-05	15	5
Toxoplasmosis	0.000128073	19	9
VEGF signaling pathway	0.000173949	13	8
Amoebiasis	0.000204016	19	9
Chronic myeloid leukemia	0.00021341	15	10
Cocaine addiction	0.000357255	11	5
HTLV-I infection	0.000384573	39	12
Small cell lung cancer	0.000540741	15	11
Hepatitis B	0.000558957	24	13
MAPK signaling pathway	0.000583409	35	9
Pathways in cancer	0.000633402	45	14
Melanogenesis	0.000857097	17	5
Vasopressin-regulated water reabsorption	0.000857097	10	5
Non-small cell lung cancer	0.000874401	12	8
B cell receptor signaling pathway	0.000897074	14	7
Adherens junction	0.000897074	14	8
GnRH signaling pathway	0.00104085	15	7
Bacterial invasion of epithelial cells	0.00104085	13	9
Bladder cancer	0.00156299	9	5
mTOR signaling pathway	0.0015764	12	8
Melanoma	0.0015764	13	8
Tuberculosis	0.00172601	25	8
HIF-1 signaling pathway	0.00284295	18	8
Amyotrophic lateral sclerosis (ALS)	0.0029572	10	6
Leishmaniasis	0.0029572	11	8
T cell receptor signaling pathway	0.00298285	17	8
ErbB signaling pathway	0.00341136	14	7
Lysine biosynthesis	0.00399661	1	1
Renal cell carcinoma	0.00496596	13	9
Jak-STAT signaling pathway	0.00843277	21	8
Protein digestion and absorption	0.0101693	13	7
Calcium signaling pathway	0.0138107	23	6
Endocrine and other factor-regulated calcium reabsorption	0.0198614	9	5
Type II diabetes mellitus	0.0207431	8	7
Phosphatidylinositol signaling system	0.0237188	11	7
Osteoclast differentiation	0.0237188	17	7
Amphetamine addiction	0.0261608	14	5
Insulin signaling pathway	0.0318215	18	7
Protein processing in endoplasmic reticulum	0.0321991	23	6
Valine, leucine and isoleucine biosynthesis	0.0360115	1	1
Glycosaminoglycan biosynthesis - heparan sulfate / heparin	0.042689	4	5
Hepatitis C	0.0456012	17	7
		average	7.46154
