# Supplementary material for: Principal component analysis-based unsupervised feature extraction applied to in silico drug discovery for posttraumatic stress disorder-mediated heart disease
Source: BMC Bioinformatics. 2015 Apr 30;16:139. doi: 10.1186/s12859-015-0574-4 (PMC4448281; doi:10.1186/s12859-015-0574-4)
Supplement: Additional file 4 — Correlation coefficients between selected miRNAs and target mRNAs. Correlation coefficients between selected miRNAs and target mRNAs, with RefSeq IDs and gene symbols provided. None are filled between miRNAs and off target genes. The column “target” indicates the number of miRNAs targeting each gene (xlsx). CPCAFE, 27 miRNAs vs 59 mRNAs; categorical regression-based FE, 77 miRNAs vs 23 mRNAs; and BAHSIC, 47 miRNAs vs 37 mRNAs. [file 12859_2015_574_MOESM4_ESM.xlsx]

## Sheet: CPCA based
RefSeq	Gene Symbol	target	mmu-miR-451	mmu-miR-22	mmu-miR-133b	mmu-miR-709	mmu-miR-126-3p	mmu-miR-30c	mmu-miR-29a	mmu-miR-143	mmu-miR-24	mmu-miR-23b	mmu-miR-133a	mmu-miR-378	mmu-miR-30b	mmu-miR-29b	mmu-miR-125b-5p	mmu-miR-675-5p	mmu-let-7b	mmu-miR-16	mmu-miR-26a	mmu-miR-30e	mmu-miR-1983	mmu-miR-691	mmu-miR-23a	mmu-miR-690	mmu-let-7g	mmu-miR-207	mmu-miR-669l
NM_010859	Myl3	1	0	0	0	0	0	0	0	0	0	0	0	0	0	0	0	0	0	0	0	0	0	-0.382836	0	0	0	0
NM_007450	SLC25A4	0	0	0	0	0	0	0	0	0	0	0	0	0	0	0	0	0	0	0	0	0	0	0	0	0	0	0	0
NM_001083955	Hba-a2	0	0	0	0	0	0	0	0	0	0	0	0	0	0	0	0	0	0	0	0	0	0	0	0	0	0	0	0
NM_001164248	Tpm1	0	0	0	0	0	0	0	0	0	0	0	0	0	0	0	0	0	0	0	0	0	0	0	0	0	0	0	0
NM_001164171	Myh6	0	0	0	0	0	0	0	0	0	0	0	0	0	0	0	0	0	0	0	0	0	0	0	0	0	0	0	0
NM_010861	Myl2	1	0	0	0	0	0	0	0	0	0	0	0	0	0	0	0	0	0	0	0	0	-0.510621	0	0	0	0	0	0
NM_009943	Cox6a2	2	0	0	0	0	0	0	0	0	0	-0.381605	0	0	0	0	0	0	0	0	0	0	0	0	-0.287424	0	0	0	0
NM_008218	Hba-a1	0	0	0	0	0	0	0	0	0	0	0	0	0	0	0	0	0	0	0	0	0	0	0	0	0	0	0	0
NM_013593	Mb	0	0	0	0	0	0	0	0	0	0	0	0	0	0	0	0	0	0	0	0	0	0	0	0	0	0	0	0
NM_001177307	Aldoa	1	0	0	0	0	0	0	0	0	0	0	0	0	0	0	0	0	0	-0.0518443	0	0	0	0	0	0	0	0	0
NM_011619	Tnnt2	0	0	0	0	0	0	0	0	0	0	0	0	0	0	0	0	0	0	0	0	0	0	0	0	0	0	0	0
NM_144886	Exosc2	1	0	0	0	0	0	0	0	0	0	0	0	-0.764244	0	0	0	0	0	0	0	0	0	0	0	0	0	0	0
NM_008084	Gapdh	0	0	0	0	0	0	0	0	0	0	0	0	0	0	0	0	0	0	0	0	0	0	0	0	0	0	0	0
NM_009944	Cox7a1	0	0	0	0	0	0	0	0	0	0	0	0	0	0	0	0	0	0	0	0	0	0	0	0	0	0	0	0
NM_175329	Chchd10	0	0	0	0	0	0	0	0	0	0	0	0	0	0	0	0	0	0	0	0	0	0	0	0	0	0	0	0
NM_001033435	Milr1	0	0	0	0	0	0	0	0	0	0	0	0	0	0	0	0	0	0	0	0	0	0	0	0	0	0	0	0
NM_010174	Fabp3	1	0	0	0	-0.293382	0	0	0	0	0	0	0	0	0	0	0	0	0	0	0	0	0	0	0	0	0	0	0
NM_001161419	Atp5g1	3	0	0	0	0	0	0	-0.157371	0	0	0	0	0	0	-0.216431	0	0	0	-0.131617	0	0	0	0	0	0	0	0	0
NM_016774	Atp5b	0	0	0	0	0	0	0	0	0	0	0	0	0	0	0	0	0	0	0	0	0	0	0	0	0	0	0	0
NM_008617	Mdh2	0	0	0	0	0	0	0	0	0	0	0	0	0	0	0	0	0	0	0	0	0	0	0	0	0	0	0	0
NM_024166	Chchd2	0	0	0	0	0	0	0	0	0	0	0	0	0	0	0	0	0	0	0	0	0	0	0	0	0	0	0	0
NM_011540	Tcap	1	0	0	0	0	0	0	0	0	0	0	0	0	0	0	0	0	0	0	0	0	0	0	0	0	0	-0.215999	0
NM_007747	Cox5a	1	0	0	0	0	0	0	0	0	0	0	0	0	0	0	0	0	0	0	-0.329919	0	0	0	0	0	0	0	0
NM_024223	CRIP2	1	0	0	0	-0.0399886	0	0	0	0	0	0	0	0	0	0	0	0	0	0	0	0	0	0	0	0	0	0	0
NM_194341	SYNRG	8	-0.361714	-0.596577	0	-0.364264	0	0	0	-0.553578	0	0	0	0	0	0	-0.272994	0	0	-0.325251	0	0	-0.523248	0	0	0	0	-0.563429	0
NM_175015	Atp5g3	0	0	0	0	0	0	0	0	0	0	0	0	0	0	0	0	0	0	0	0	0	0	0	0	0	0	0	0
NM_008220	Hbb-bt	1	0	0	0	0	0	0	0	-0.0262013	0	0	0	0	0	0	0	0	0	0	0	0	0	0	0	0	0	0	0
NM_009941	Cox4i1	1	0	0	0	-0.232177	0	0	0	0	0	0	0	0	0	0	0	0	0	0	0	0	0	0	0	0	0	0	0
NM_009429	TPT1	1	0	0	0	0	0	0	0	0	0	0	0	0	0	0	0	0	0	-0.086232	0	0	0	0	0	0	0	0	0
NM_008653	Mybpc3	0	0	0	0	0	0	0	0	0	0	0	0	0	0	0	0	0	0	0	0	0	0	0	0	0	0	0	0
NM_027519	medag	2	0	0	0	0	0	0	0	0	0	0	0	0	0	0	0	0	0.139396	0	0	0	0	0	0	0	-0.406071	0	0
NM_027862	Atp5h	0	0	0	0	0	0	0	0	0	0	0	0	0	0	0	0	0	0	0	0	0	0	0	0	0	0	0	0
NM_009964	Cryab	0	0	0	0	0	0	0	0	0	0	0	0	0	0	0	0	0	0	0	0	0	0	0	0	0	0	0	0
NM_009406	Tnni3	0	0	0	0	0	0	0	0	0	0	0	0	0	0	0	0	0	0	0	0	0	0	0	0	0	0	0	0
NM_001100116	1700047I17Rik2	9	0	0	-0.381725	0	0	-0.586169	-0.325301	0	0	0	-0.366072	0	-0.632292	-0.675932	0	0	0	-0.347424	0	-0.654809	-0.580725	0	0	0	0	0	0
NM_026701	Pbld1	1	0	0	0	0	0	0	0	0	0	0	0	0	0	0	-0.137135	0	0	0	0	0	0	0	0	0	0	0	0
NM_023312	Ndufa13	1	0	0	0	0	0	0	0	0	-0.579044	0	0	0	0	0	0	0	0	0	0	0	0	0	0	0	0	0	0
NM_026614	Tnni3	0	0	0	0	0	0	0	0	0	0	0	0	0	0	0	0	0	0	0	0	0	0	0	0	0	0	0	0
NM_025352	Uqcrq	1	0	0	0	-0.307568	0	0	0	0	0	0	0	0	0	0	0	0	0	0	0	0	0	0	0	0	0	0	0
NM_198415	Ckmt2	0	0	0	0	0	0	0	0	0	0	0	0	0	0	0	0	0	0	0	0	0	0	0	0	0	0	0	0
NM_170759	Zfp628	0	0	0	0	0	0	0	0	0	0	0	0	0	0	0	0	0	0	0	0	0	0	0	0	0	0	0	0
NM_029816	2610028H24Rik	1	0	0	0	0	0	0	0	0	0	0	0	0	0	0	-0.26218	0	0	0	0	0	0	0	0	0	0	0	0
NM_019883	UBA52	2	0	0	-0.234176	0	0	0	0	0	0	0	-0.183133	0	0	0	0	0	0	0	0	0	0	0	0	0	0	0	0
NM_025641	Uqcrh	1	0	0	0	0	0	0	0	0	0	0	0	0	0	0	0	0	0	0	0	0	0	0.0837975	0	0	0	0	0
NM_007505	Atp5a1	0	0	0	0	0	0	0	0	0	0	0	0	0	0	0	0	0	0	0	0	0	0	0	0	0	0	0	0
NM_177369	Myh8	0	0	0	0	0	0	0	0	0	0	0	0	0	0	0	0	0	0	0	0	0	0	0	0	0	0	0	0
NM_010888	Ndufs6	0	0	0	0	0	0	0	0	0	0	0	0	0	0	0	0	0	0	0	0	0	0	0	0	0	0	0	0
NM_007751	Cox8b	0	0	0	0	0	0	0	0	0	0	0	0	0	0	0	0	0	0	0	0	0	0	0	0	0	0	0	0
NM_010239	Fth1	0	0	0	0	0	0	0	0	0	0	0	0	0	0	0	0	0	0	0	0	0	0	0	0	0	0	0	0
NM_010212	Fhl2	0	0	0	0	0	0	0	0	0	0	0	0	0	0	0	0	0	0	0	0	0	0	0	0	0	0	0	0
NM_173011	Idh2	0	0	0	0	0	0	0	0	0	0	0	0	0	0	0	0	0	0	0	0	0	0	0	0	0	0	0	0
NM_007475	Rplp0	3	0	0	0	0	0	-0.0784197	0	0	0	0	0	0	-0.0692203	0	0	0	0	0	0	-0.0625724	0	0	0	0	0	0	0
NM_023374	Sdhb	0	0	0	0	0	0	0	0	0	0	0	0	0	0	0	0	0	0	0	0	0	0	0	0	0	0	0	0
NM_053071	Cox6c	0	0	0	0	0	0	0	0	0	0	0	0	0	0	0	0	0	0	0	0	0	0	0	0	0	0	0	0
NM_025983	Atp5e	0	0	0	0	0	0	0	0	0	0	0	0	0	0	0	0	0	0	0	0	0	0	0	0	0	0	0	0
NM_080633	Aco2	0	0	0	0	0	0	0	0	0	0	0	0	0	0	0	0	0	0	0	0	0	0	0	0	0	0	0	0
NM_018858	Pebp1	2	0	0	0	0	0	0	0	0	-0.208065	0	0	0	0	0	0	0	0	-0.15139	0	0	0	0	0	0	0	0	0
NM_031165	Hspa8	0	0	0	0	0	0	0	0	0	0	0	0	0	0	0	0	0	0	0	0	0	0	0	0	0	0	0	0
NM_020582	Atp5j2	0	0	0	0	0	0	0	0	0	0	0	0	0	0	0	0	0	0	0	0	0	0	0	0	0	0	0	0

## Sheet: categorical regression
Refseq	gene symbol	mmu-miR-467d	mmu-miR-1941-5p	mmu-miR-1898	mmu-miR-1942	mmu-miR-208a	mmu-miR-30e	mmu-miR-434-5p	mmu-miR-295*	mmu-miR-542-5p	mmu-miR-125b-3p	mmu-miR-200b	mmu-miR-369-3p	mmu-miR-301b	mmu-miR-582-3p	mmu-miR-1197	mmu-miR-761	mmu-miR-710	mmu-miR-1982*	mmu-miR-1946b	mmu-miR-467b	mmu-miR-467c	mmu-miR-453	mmu-miR-671-3p	mmu-miR-495	mmu-miR-546	mmu-miR-470	mmu-miR-363	mmu-miR-421	mmu-miR-1966	mmu-miR-1897-3p	mmu-miR-429	mmu-miR-18a	mmu-miR-345-3p	mmu-miR-141	mmu-miR-330*	mmu-miR-505	mmu-miR-449a	mmu-miR-452	mmu-miR-1967	mmu-miR-1893	mmu-miR-532-3p	mmu-miR-293*	mmu-miR-1964	mmu-miR-693-3p	mmu-miR-376a	mmu-miR-465a-5p	mmu-miR-139-3p	mmu-miR-380-3p
NM_198599	Map6d1	0	0	0	0	0	0	0	0	0	0	0	0	0	0	0	0.582263	0	0.531862	0	0	0	0	0	0	0.582425	0	0	0	0	0	0	0	0	0.612864	0	0	0	0	0	0	0	0	0	0	0	0.582376	0	0
NM_026390	Ubxn4	0	0	0	0	0	0	0	0	0	0	0	0	0.314836	0	0.25926	0.355014	0	0.310664	0	0	0	0	0	0	0.361701	0	0	0.357233	0	0	0	0	0.33311	0.402898	0	0	0.410998	0	0.358834	0	0	0	0	0	0	0	0	0
NM_177327	Wwp1	0	0	0	0.43705	0	0	0	0	0	0	0	0	0.35578	-0.541883	0	0.443405	0.456899	0	0	0	0	0	0	0	0	0	0	0	0.427822	0	0	0	0.372559	0	0.387284	0	0	0	0	0	0	0	0.366402	0.421393	0	0.391228	0	0.449224
NM_027604	Usp15	0	0	0	0	0	0	0	0	0	0	0	0	0	0	0	0.14552	0	0	0	0	0	0	0	0	0	0	0	0	0	0	0	0	0	0	0	0	0	0	0	0	0	0	0	0	0	0	0	0
NM_013861	Tpk1	0	0	0	0	0	0	0	0	0	0	0	0	0	0	0	0	0	0	0	0	0	0.47428	0	0	0	0	0	0	0	0	0	0	0	0	0	0	0	0	0	0	0.50372	0	0	0	0	0.453492	0	0
NM_010488	Elavl4	0	0	0	0	0	0.0502076	0	-0.22057	0	0	0	0	0	0	-0.221795	0	0	0	0	0	0	0	0	-0.198225	0	0	0	0	0	0	0	0	-0.160977	0	-0.196537	0	0	0	0	0	-0.17867	-0.179301	0	0	0	0	0	0
NM_011652	Ttn	0	0	0.533852	0	-0.64205	0	0	0	0	0	0	0	0	0	0	0	0	0	0	0	0	0	0	0	0	0	0	0.530885	0	0	0	0	0	0	0	0	0	0	0	0	0.591357	0	0	0	0	0.543449	0	0
NM_054063	Psg28	0	0	0	0	0	0	0	0	0	0	0	0	0	0	0	0	0	0	0	0	0	0	0	0	0	0	0	0	0	0	0	0	0	0	0	0	0	0	0	0	0	0	0	0	0	0	0	0
NM_172796	Slfn9	0	0	0	0	0	0	0	0	0	0	0	0	0	0	0	0	0	0.507966	0	0	0	0	0	0	0	0	0	0	0	0.430153	0	0	0	0	0	0	0	0	0	0	0	0	0	0.53963	0	0	0	0
NM_201607	Pde4c	0	0	0	0	0	0	0	0	0	0	0	0	0	0	0	0	0.602492	0.519571	0	0	0	0	0	0.621367	0.555256	0	0	0	0	0	0	0	0	0	0.507176	0	0	0	0	0	0	0	0	0	0	0	0.599466	0
NM_011231	Rabggtb	0	0	0	0	0	0	0	0	0	0	0	0	0	0	-0.198345	0	0	0	0	0	0	0	0	0	0	0	-0.165888	0	0	0	0	0	0	0	0	0	0	0	0	0	0	0	0	0	0	0	0	0
NM_027024	Cst13	0	0	0	0	0	0	0	0	0	0	0	0	0	0	0	0	0	0	0	0	0	0	0	0	0	0	0	0	0	0	0	0	0	0	0	0	0	0	0	0	0	0	0	0	0	0	0	0
NM_019494	Cxcl11	0	0	0	0	0	0	0	0	0	0	0	0	0	0	0	0	0	0	0	0	0	0	0	0.755075	0	0	0	0	0	0	0	0	0	0	0	0	0	0	0	0	0	0	0	0	0	0	0	0.731479
NM_177192	Dennd5b	0	0	0.532453	0.620434	0	-0.644634	0	0	0	0	0.530477	0.632479	0	0	0	0	0	0.541929	0	0	0	0	0	0.635397	0	0.578948	0.508579	0.536795	0	0	0.509389	0	0.503611	0.583834	0.514528	0.594363	0.611475	0	0	0	0.603646	0	0	0	0	0	0	0.608275
NM_001177374	Ubr2	0	0	0	0.51173	-0.618311	0	0	0	0	0	0	0	0	0	0	0	0.550281	0	0	0	0	0	0	0	0	0	0	0	0	0	0	0	0.435827	0.506868	0	0.515958	0	0	0	0	0	0	0	0	0	0	0	0
NM_001085378	Myh7b	0	0	0	0	0	0	0	0	0	0	0	0	0	0	0	0	0	0	0	0	0	0	0	0	0	0	0	0	0	0	0	0	0	0	0	0	0	0	0	0	0	0	0	0	0	0	0	0
NM_008093	Gata5	0	0	0	0	0	0	0	0	0	0	0	0	0	0.850771	-0.739219	0	0	0	0	0	0	0	0	-0.845281	0	0	0	0	0	0	0	0	-0.737755	0	0	0	0	0	0	0	0	0	0	0	0	0	0	0
NM_008670	Naip1	0	0	0	0	0	0	0	0	0	0	0	0	0	0	0	0	0	0	0	0	0	0	0	0	0	0	0	0	0	0	0	0	0.146522	0	0	0	0	0	0	0	0	0	0	0	0	0	0	0
NM_138582	Vwa7	0	0	0	0	0	0	0	0	0.25434	0	0	0	0	0	0	0	0	0	0.267537	0	0	0	0	0	0.352325	0	0	0	0.316768	0	0	0	0	0	0.310207	0	0	0	0	0	0.361702	0	0	0	0	0	0	0
NM_001082476	Ndor1	0	0	0	0	0	0	0	0.231197	0	0	0	0	0	0	0.206199	0.254135	0.231903	0.2235	0	0	0	0	0	0	0.242325	0	0	0	0	0	0	0	0	0	0	0	0.25249	0	0	0	0.23285	0	0	0	0	0	0	0
NM_199017	9230110C19Rik	0	0	0	0	0	0	0	0	0	0	0	0	0	0	0	0	0	0	0	0	0	0	0	0.615556	0	0	0	0	0	0	0	0	0	0	0	0	0	0	0	0	0	0	0	0	0	0	0	0
NM_011828	Hs2st1	0	0	0	0	0	0	0	0	0	0	-0.727272	0	0	0	-0.651063	-0.681061	0	-0.727652	0	-0.658742	0	0	0	0	0	0	0	-0.649238	0	0	-0.667118	0	0	-0.663858	0	0	0	0	0	0	0	0	0	0	0	0	0	0
NM_001043317	Cd22	0	0	0	0	0	0	0	0	0	0	0	0	0	0	0	0	0	0	0	0	0	0	0	0	0	0	0	0	0.570889	0	0	0	0	0.588879	0	0	0	0	0.587511	0	0	0	0	0	0	0	0	0
[truncated: 29 more columns]

## Sheet: BAHSIC
	Gene Symbol	mmu-miR-1983	mmu-miR-29a	mmu-miR-691	mmu-miR-709	mmu-miR-133a	mmu-miR-378	mmu-miR-24	mmu-miR-208a	mmu-miR-30e	mmu-miR-1931	mmu-miR-451	mmu-miR-22	mmu-miR-29b	mmu-miR-126-3p	mmu-miR-26a	mmu-miR-133b	mmu-miR-143	mmu-miR-30c	mmu-miR-186*	mmu-miR-370	mmu-miR-678	mmu-miR-146a	mmu-miR-654-5p	mmu-miR-137	mmu-miR-23b	mmu-miR-30b	mmu-miR-291a-5p	mmu-miR-410	mmu-miR-764-5p	mmu-miR-669l	mmu-miR-218-1*	mmu-miR-216a	mmu-miR-540-3p	mmu-miR-30a	mmu-miR-693-5p	mmu-miR-1186	mmu-miR-876-5p	mmu-miR-20b	mmu-miR-293	mmu-miR-302c	mmu-miR-675-5p	mmu-miR-1195	mmu-miR-582-5p	mmu-miR-1943	mmu-miR-1929	mmu-miR-590-5p
NM_009722	Atp2a2	0	0	0	0	0	0	0	0	0	0	0	0	0	0	0	0	0	0	0	0	0	0	0	0	0	0	0	0	0	0	0	0	0	0	0	-0.3496	0	0	0	0	0	0	-0.43193	0	0	0
NM_001164171	Myh6	0	0	0	0	0	0	0	0	0	0	0	0	0	0	0	0	0	0	0	0	0	0	0	0	0	0	0	0	0	0	0	0	0	0	0	0.237686	0	0	0	0	0	0	0	0	0	0
NM_008725	Nppa	0	0	0	0	0	0	0	0	0	0	0	0	0	0	0	0	0	0	0	0	0	0	0	0	0	0	0	0	0	0	0	0	0	0	0	-0.11976	0	0	0	0	0	0	0	0	0	0
NM_008103	Gcm1	0	0	0	0	0	0	0	0	-0.532598	0	0	0	0	0	0	0	0	-0.40966	0	0	0	0	0	0	0	-0.467096	0	0	0	0	0	0	0	-0.264549	0	0.192931	0	0	0	0	0	0	0	0	0	0
NM_009608	Actc1	0	0	0	0	0	0	0.28883	0	0.323561	0	0	0	0	0	0	0	0	0.157861	0	0	0	0	0	0	0	0.243916	0	0	0	0	0	0	0	0.100952	0	-0.116571	0	0	0	0	0	0	0	0	0	0
NM_011387	Slc10a1	0	0	0	0	0	0	0	0	0	0	0	0	0	0	0	0	-0.403321	0	0	0	0	0	0	0	0	0	0	0	0	0	0	0	0	0	0	0.190862	0	0	0	0	0	0	0	0	0	0
NM_178706	Siglech	0	0	0	0	0	0	0	0	0	0.252106	0	0	0	0	0.133877	0	0	0	0	0	0	0.130536	0	0.247293	0	0	0	0	0	0	0	0	0	0	0	0.401578	0	0	0	0	0	0	0	0	0	0
NM_194341	Synrg	-0.523248	0	0	-0.364264	0	-0.59541	0	0	0	0	-0.361714	-0.596577	0	0	0	0	-0.553578	0	0	0.20646	0	0	0	0	0	0	0	0	0.398071	0	0	0	0	0	0	0.383963	0	0	0	0	0	0	0	0.291078	0	0
NM_001033337	Ttc38	0	0	0	-0.176334	-0.100627	0	0	0	0	0	0	0	0	0	0	-0.137105	0	0	0.0175093	-0.069351	0	0	0	0	0	0	0	0	-0.0271337	0	0	0	0	0	-0.0815316	0.106694	0.0887037	0	0	0	0	0	0	0.0656536	0	0
NM_013468	Ankrd1	0	0	0	0	0	0	0	0	0.603583	0	0	0	0	0	0	0	0	0.421829	0	0	0	0	0	-0.398709	0	0.512986	0	0	0	0	0	0	0	0.301814	0	-0.190349	0	0	0	-0.436884	0	0	0	0	0	0
NM_001004193	Rhox8	0	-0.123131	0	0	0	0	0	0	0	0	0	0	-0.342166	0	0	0	0	0	0	0	0	0	0	0	0	0	0	0	0	0	0	0.178702	0	0	0	0.170615	0	0	0	0	0	0	0	0	0	0
NM_011540	Tcap	0	0	0	0	0	0	0	0	0	0	0	0	0	0	0	0	0	0	0	0	0	0	0	0	0	0	0	0	0.192322	0	0.0766348	0	0	0	0	0.087375	0	0	0	0	0	0	0	0	0	0
NM_001033435	Milr1	0	0	0	0	0	-0.593272	0	0	0	0	0	0	0	0	0	0	0	0	0	0	0	0	0	0	0	0	0	0	0	0	0	0	0	0	0	0.371821	0	0	0	0	0	0	0	0	0	0
NM_181584	Gab3	0	0	0	0	0	0	0	0	0	0	0	0	0	0	0	0	0	0	0	0	0	0.283268	0	0	0	0	0	0	0	0	0	0	0	0	0	0.318151	0	0	0	0	0	0	0	0	0	0
NM_177369	Myh8	0	0	0	0	0	0	0	0	0	0	0	0	0	0	0	0	0	0	0	0	0	0	0	0	0	0	0	0	0	0	0	0	0	0	0	0.314873	0	0	0	0	0	0	0	0	0	0
NM_007922	Elk1	0	0	0	0	0	-0.360308	0	0	0	0	0	0	0	0	0	0	0	0	0	0	0	0	0	0	0	0	0	0	0	0	0	0	0	0	0	0.278972	0	0	0	0	0	0	0	0.196771	0	0
NM_007450	Slc25a4	0	0	0	0	0	0	0	0	0	0	0	0	0	0	0	0	0	0	0	0	0	0	0	0	0	0	0	0	0	0	0	0	0	0	0	0.0750947	0	0	0	0	0	0	0	0	0	0
NM_010174	Fabp3	0	0	0	-0.293382	0	0	0	0	0	0	0	0	0	0	0	0	0	0	0	0	0	0	0	0	0	0	0	0	0	0	0	0	0	0	0	0.259563	0	0	0	0	0	0	0.377783	0	0	0
NM_144886	Exosc2	0	0	0	0	0	0	0	0	0	0	0	0	0	0	0	0	0	0	0	0	0	0	0	0	0	0	0	0	0	0	0	0	0	0	0	0.434756	0	0	0	0	0	0	0	0	0	0
NM_008084	Gapdh	0	0	0	0	0	0	0	0	0	0	0	0	0	0	0	0	0	0	0	0	0	0	0	0	0	0	0	0	0	0	0	0	0	0	0	-0.0879742	0	0	0	0	0	0	0	-0.078572	0	0
NM_007831	Dcc	0	0	0	-0.0859635	0	0	-0.164571	0	-0.161958	0	0	0	0	0	0.0732834	0	0	-0.150381	-0.0144785	0	0	0.00248943	0	0	0	-0.129703	0.0243863	0.0426947	0	0	0	0.0132893	0	-0.0684261	0	-0.0290581	0	0	0	0.0752548	0	0	0	0	0	0
NM_001012434	Kctd14	0	0	0	0	-0.159224	0	-0.256773	0	0	0	0	0	0	0	0.025217	-0.191201	0	0	0	0	0	0	0	0	0	0	0	0	0	0	0.175142	0	0	0	0	0.172362	0.176387	0	0	0	0	0	0	0	0	0
NM_027519	Medag	0	0	0	0	0	0	0	0	0	0	0	0	0	0	0	0	0	0	0	0	0	0	0	0	0	0	0	0	0	0	0	0	0	0	0.0471124	0.384913	0	0	0	0	0	0	0	0.313875	0	0
NM_029816	2610028H24Rik	0	0	0	0	0	0	0	0	0	0	0	0	0	0	0	0	0	0	0.239748	0	0	0	0	0	0	0	0	0	0	0	0	0	0	0	0	0.411815	0.53782	0	0	0	0	0	0	0	0	0
NM_008218	Hba-a1	0	0	0	0	0	0	0	0	0	0.22538	0	0	0	0	0	0	0	0	0	0	0	0	0	0	0	0	0	0	0	0	0	0	0	0	0	0.190056	0	0	0	0	0	0	0	0	0	0
NM_008222	Hccs	0	0	0	0	0	-0.764299	0	0	0	0	0	0	0	0	0	0	0	0	0	0	0	0	0	0	-0.574942	0	0	0	0	0	0	0	0	0	0	0.415549	0	0	0	0.494349	0	0	0	0	0	0
NM_019494	Cxcl11	0	0	0	0	0	0	0	0	0	0	0	0	0	0	0	0	0	0	0	0	0	0	0	0	0	0	0	0	0	0	0	0	0	0	0	0.378202	0	0	0	0	0	0	0	0	0	0
NM_026701	Pbld1	0	0	0	0	0	0	0	0	0	0	0	0	0	0	0	0	0	0	0.176062	0	0	0	0	0	0	0	0	0	0	0	0	0	0	0	0	0.320867	0	0	0	0	0	0	0	0	0	0
NM_011082	Pigr	0	0	0	-0.148998	0	0	0	0	0	0	0	0	0	0	0	0	0	0	0	0	0	0	0	0	0	0	0	0	0	0	0	0	0	0	0	0.229716	0	0	0	0	0	0	0	0	0	0
NM_013463	Gla	-0.571052	0	0	-0.365904	0	0	-0.649736	0	0	0	0	0	0	0	0	0	0	0	0	0	0	0	0	0	0	0	0	0	0	0	0	0	0	0	0	0.3801	0.507487	0	0	0	0	0	0	0.309188	0	0
NM_008220	Hbb-bt	0	0	0	0	0	0	0	0	0	0	0	0	0	0	0	0	-0.0262013	0	0	0	0	0	0	0	0	0	0	0.0615253	0	0	0	0	0	0	0	0.0286864	0	0	0	0	0	0	0	0	0	0
NM_001100116	1700047I17Rik2	-0.580725	-0.325301	0	0	-0.366072	0	0	0	-0.654809	0	0	0	-0.675932	0	0	-0.381725	0	-0.586169	0.215609	0.257452	0	0	0	0	0	-0.632292	0.545877	0	0	0	0	0	0	-0.440368	0	0.437855	0	0	0	0.379799	0	0	0	0	0	0
NM_001082476	Ndor1	0	0	0	0	-0.121404	-0.212447	-0.207495	0	0	0.197253	0	-0.230854	0	0	0	-0.120608	-0.212745	0	0	0	0	0.0722912	0	0	0	0	0.20997	0	0.142112	0.108095	0	0	0.187485	0	0	0.184601	0	0	0	0	0	0	0	0	0	0
NM_001083955	Hba-a2	0	0	0	0	0	0	0	0	0	0.0890077	0	0	0	0	0	0	0	0	0	0	0	0	0	0	0	0	0	0	0	0	0	0	0	0	0	0.0950481	0	0	0	0	0	0	0	0	0	0
NM_001038592	Glrx2	0	0	-0.420761	0	-0.239935	0	-0.441663	0	0	0	0	0	0	0	0	-0.253137	-0.366907	0	0	0	0	0	0	0	0	0	0	0	0	0	0	0	0	0	0.0207991	0.295157	0.352123	0	0	0	0	0	0	0	0	0
NM_009242	Sparc	0	0	0.264447	0	0	0	0	0	0	0	0	0	0	0	0	0	0	0	-0.0588897	0	0	0	0	0	0.110273	0	0	0	0	0	-0.0105273	0	0	0	0	0.0680429	0	0	0	0	0	0	0	0	0	-0.185784
NM_198107	Med16	0	0	0	-0.263098	0	0	0	0	0	0	0	0	0	0	0	0	0	0	0	0	0	0.189201	0	0	0	0	0	0	0	0	0	0	0	0	0	0.333596	0	0	0	0	0	0	0	0	0	0
