# Supplementary material for: Principal component analysis-based unsupervised feature extraction applied to in silico drug discovery for posttraumatic stress disorder-mediated heart disease
Source: BMC Bioinformatics. 2015 Apr 30;16:139. doi: 10.1186/s12859-015-0574-4 (PMC4448281; doi:10.1186/s12859-015-0574-4)
Supplement: Additional file 7 — Summary of predicted or PDB protein tertiary structures. Summary of predicted or PDB protein tertiary structures of 26 genes with reported involvement in heart disease (see Table 5 or Additional file 4). [file 12859_2015_574_MOESM7_ESM.xlsx]

## Sheet: Summary of Protein Strcuture
	PDB		phyre2			FAMS
		template	gene symbol	identity %	template	gene symbol	identity %
ALDOA	YES
AT5G1	NO	c2wpdP	ATP9	60	c2wpdP	ATP9	60
COX5A	YES
COX41	YES
COX6A2	YES
FABP3	YES
MLRV(MYL2)	NO	c3evrA	GFP	36	2W4GB	MYLPF	72
MYL3	NO	c3evrA	GFP	40	c3evrA	GFP	40
NDUAD (1700047I17Rik2)	NO	c4htmA	CRTC2	33	3QWTA	SPA0958	19
TELT (TCAP)	YES
ADT1	YES
ATPA	YES
ATPB	YES
CHC10	NO	c2lqtA	CHCHD7	23	3ZYTA	EstA	29
CRYAB	YES
CX7A1	YES
FHL2	NO	c4ijdA	PRDM9	9	2I13A	Zscan2	17
G3P	YES
KCRS	NO	c1qk1H	CKMT	84	c1qk1H	CKMT	84
MYG	YES
MYH6	NO	c3j04A	MYH11	49	c3j04A	MYH11	49
MYH8	NO	c3j04A	MYH11	49	c3j04A	MYH11	49
MYPC3	NO	c3dmkA	Dscam CG17800	23	c3dmkA	Dscam CG17800	23
TNNI3	NO	c1ytzI	TNNI2	54	c1ytzI	TNNI2	54
TNNT2	NO	c1c1gA	TPM1	14	c1c1gA	TPM1	14
TPM1	YES
		template
		cXXXXY : PDB ID = XXXX, Chain Y
		XXXXY: PDB ID=XXXX, Chain Y
