# Supplementary material for: Principal component analysis-based unsupervised feature extraction applied to in silico drug discovery for posttraumatic stress disorder-mediated heart disease
Source: BMC Bioinformatics. 2015 Apr 30;16:139. doi: 10.1186/s12859-015-0574-4 (PMC4448281; doi:10.1186/s12859-015-0574-4)
Supplement: Additional file 8 — Full list of drug candidate compounds ranked by FPAScores. [file 12859_2015_574_MOESM8_ESM.xls]

## Sheet: Fabp3_1HMR_A
No.	cmpd No.	FPAScore				DrugBank No.	Drug Name
		mean	1st	2nd	3rd
1	cmpd_182	907.424	910.662	935.868	875.742	DB00991	Oxaprozin
2	cmpd_1370	901.885	930.605	877.284	897.766	DB08539	3-cyclopropyl-5-phenyl-N-(pyridin-3-ylmethyl)pyrazolo[1,5-a]pyrimidin-7-amine
3	cmpd_988	866.191	849.269	920.686	828.618	DB06964	5-(5-CHLORO-2,4-DIHYDROXYPHENYL)-N-ETHYL-4-(4-METHOXYPHENYL)ISOXAZOLE-3-CARBOXAMIDE
4	cmpd_1409	864.447	864.363	849.533	879.446	DB08702	2,5-DIPHENYLFURAN-3,4-DICARBOXYLIC ACID
5	cmpd_1340	826.748	816.495	856.191	807.557	DB08396	4-{[(Z)-(5-OXO-2-PHENYL-1,3-OXAZOL-4(5H)-YLIDENE)METHYL]AMINO}BUTANOIC ACID
6	cmpd_974	809.313	707.966	852.394	867.578	DB06908	(2S)-3-(1-{[2-(2-CHLOROPHENYL)-5-METHYL-1,3-OXAZOL-4-YL]METHYL}-1H-INDOL-5-YL)-2-ETHOXYPROPANOIC ACID
7	cmpd_1360	790.468	761.36	829.406	780.638	DB08483	(2S)-2-methoxy-3-{4-[2-(5-methyl-2-phenyl-1,3-oxazol-4-yl)ethoxy]-1-benzothiophen-7-yl}propanoic acid
8	cmpd_212	773.796	789.401	771.108	760.878	DB01148	Flavoxate
9	cmpd_1133	771.634	738.294	754.695	821.914	DB07594	4-[4-(2,3-DIHYDRO-1,4-BENZODIOXIN-6-YL)-3-METHYL-1H-PYRAZOL-5-YL]-6-ETHYLBENZENE-1,3-DIOL
10	cmpd_232	761.17	765.352	702.936	815.223	DB01301	Rolitetracycline
11	cmpd_744	754.277	786.182	727.227	749.421	DB03921	4-(3-Pyridin-2-Yl-1h-Pyrazol-4-Yl)Quinoline
12	cmpd_512	749.18	787.311	732.14	728.09	DB02840	4-(1,3-Benzodioxol-5-Yl)-5-(5-Ethyl-2,4-Dihydroxyphenyl)-2h-Pyrazole-3-Carboxylic Acid
13	cmpd_1368	749.04	759.707	752.39	735.024	DB08522	4-(4-FLUOROPHENYL)-1-CYCLOROPROPYLMETHYL-5-(4-PYRIDYL)-IMIDAZOLE
14	cmpd_757	748.264	745.381	746.039	753.372	DB03980	4-(Fluorophenyl)-1-Cyclopropylmethyl-5-(2-Amino-4-Pyrimidinyl)Imidazole
15	cmpd_1089	740.061	694.633	800.522	725.029	DB07385	3-(HYDROXYMETHYL)-1-METHYL-5-(2-METHYLAZIRIDIN-1-YL)-2-PHENYL-1H-INDOLE-4,7-DIONE
16	cmpd_430	735.793	815.836	714.686	676.858	DB02388	Cyclohexyl-{4-[5-(3,4-Dichlorophenyl)-2-Piperidin-4-Yl-3-Propyl-3h-Imidazol-4-Yl]-Pyrimidin-2-Yl}Amine
17	cmpd_104	735.014	768.208	718.532	718.301	DB00580	Valdecoxib
18	cmpd_1367	733.102	716.821	767.067	715.417	DB08521	4-[5-(4-FLUORO-PHENYL)-2-(4-METHANESULFINYL-PHENYL)-3H-IMIDAZOL-4-YL]-PYRIDINE
19	cmpd_1329	732.551	716.87	735.739	745.045	DB08356	4-[4-(4-methoxyphenyl)-5-methyl-1H-pyrazol-3-yl]benzene-1,3-diol
20	cmpd_827	730.24	694.214	764.384	732.121	DB04338	SB220025
21	cmpd_1106	730.05	740.266	716.592	733.291	DB07495	5-(5-CHLORO-2,4-DIHYDROXYPHENYL)-N-ETHYL-4-(4-METHOXYPHENYL)-1H-PYRAZOLE-3-CARBOXAMIDE
22	cmpd_108	728.821	802.064	699.552	684.846	DB00595	Oxytetracycline
23	cmpd_1408	724.985	737.342	828.108	609.506	DB08700	3-[(1R)-1-(2,6-dichloro-3-fluorophenyl)ethoxy]-5-(1-piperidin-4-yl-1H-pyrazol-4-yl)pyridin-2-amine
24	cmpd_932	723.258	662.992	724.999	781.782	DB06267	Udenafil
25	cmpd_987	721.357	714.798	721.179	728.095	DB06961	5-(5-chloro-2,4-dihydroxyphenyl)-N-ethyl-4-[4-(morpholin-4-ylmethyl)phenyl]isoxazole-3-carboxamide
26	cmpd_1136	720.974	710.738	727.78	724.404	DB07607	4-[5-(3-IODO-PHENYL)-2-(4-METHANESULFINYL-PHENYL)-1H-IMIDAZOL-4-YL]-PYRIDINE
27	cmpd_1069	718.974	735.562	707.863	713.496	DB07304	5-[2-(TRIFLUOROMETHOXY)PHENYL]-2-FUROIC ACID
28	cmpd_1238	718.4	718.528	740.515	696.157	DB08001	5-(3-{3-[3-HYDROXY-2-(METHOXYCARBONYL)PHENOXY]PROPENYL}PHENYL)-4-(HYDROXYMETHYL)ISOXAZOLE-3-CARBOXYLIC ACID
29	cmpd_1347	712.161	689.198	714.898	732.387	DB08423	[5-AMINO-1-(4-FLUOROPHENYL)-1H-PYRAZOL-4-YL][3-(PIPERIDIN-4-YLOXY)PHENYL]METHANONE
30	cmpd_1092	711.701	718.14	726.351	690.611	DB07401	METHYL (2Z)-2-(2-{[6-(2-CYANOPHENOXY)PYRIMIDIN-4-YL]OXY}PHENYL)-3-METHOXYACRYLATE
31	cmpd_1229	703.356	687.396	713.662	709.011	DB07933	(3AS,4R,9BR)-4-(4-HYDROXYPHENYL)-1,2,3,3A,4,9B-HEXAHYDROCYCLOPENTA[C]CHROMEN-8-OL
32	cmpd_571	698.959	680.265	667.246	749.366	DB03084	Cyclopropyl-{4-[5-(3,4-Dichlorophenyl)-2-[(1-Methyl)-Piperidin]-4-Yl-3-Propyl-3h-Imidazol-4-Yl]-Pyrimidin-2-Yl}Amine
33	cmpd_262	697.098	762.845	665.042	663.408	DB01496	Barbituric acid derivative
34	cmpd_199	695.209	811.186	667.099	607.342	DB01076	Atorvastatin
35	cmpd_1338	694.384	671.062	724.279	687.81	DB08393	2-[(5,6-DIPHENYLFURO[2,3-D]PYRIMIDIN-4-YL)AMINO]ETHANOL
36	cmpd_1107	694.31	676.616	716.649	689.665	DB07498	4-[3-(3-NITROPHENYL)-1,2,4-OXADIAZOL-5-YL]BUTANOIC ACID
37	cmpd_1339	693.449	727.748	689.69	662.908	DB08395	2-(ETHOXYMETHYL)-4-(4-FLUOROPHENYL)-3-[2-(2-HYDROXYPHENOXY)PYRIMIDIN-4-YL]ISOXAZOL-5(2H)-ONE
38	cmpd_1064	686.071	710.078	691.321	656.814	DB07296	(5Z)-3-(4-CHLOROPHENYL)-4-HYDROXY-5-(1-NAPHTHYLMETHYLENE)FURAN-2(5H)-ONE
39	cmpd_1157	682.984	671.371	705.836	671.744	DB07654	(5,6-DIPHENYL-FURO[2,3-D]PYRIMIDIN-4-YLAMINO)-ACETIC
40	cmpd_317	677.4	706.713	703.62	621.868	DB01761	4-[5-[2-(1-Phenyl-Ethylamino)-Pyrimidin-4-Yl]-1-Methyl-4-(3-Trifluoromethylphenyl)-1h-Imidazol-2-Yl]-Piperidine
41	cmpd_943	673.615	663.908	659.23	697.706	DB06732	beta-Naphthoflavone
42	cmpd_1093	673.391	723.916	619.29	676.968	DB07407	5-(2-METHOXYPHENYL)-2-FUROIC ACID
43	cmpd_1433	672.888	656.06	700.923	661.681	DB08757	5-(2-chlorophenyl)furan-2-carbohydrazide
44	cmpd_217	671.977	670.354	697.468	648.11	DB01182	Propafenone
45	cmpd_1137	671.636	688.788	661.458	664.661	DB07609	N,N-DIMETHYL(5-(PYRIDIN-3-YL)FURAN-2-YL)METHANAMINE
46	cmpd_1411	670.757	682.038	691.347	638.886	DB08709	2,3-diphenyl-1H-indole-7-carboxylic acid
47	cmpd_1065	670.168	775.354	577.623	657.528	DB07297	5,6-DIPHENYL-N-(2-PIPERAZIN-1-YLETHYL)FURO[2,3-D]PYRIMIDIN-4-AMINE
48	cmpd_1028	666.741	662.126	637.075	701.022	DB07146	2,3-DIPHENYL-N-(2-PIPERAZIN-1-YLETHYL)FURO[2,3-B]PYRIDIN-4-AMINE
49	cmpd_1100	666.395	656.001	664.301	678.884	DB07453	2-PHENYL-4H-BENZO[H]CHROMEN-4-ONE
50	cmpd_1281	661.248	649.474	610.39	723.881	DB08177	(E)-3-(5((5-(4-CHLOROPHENYL)FURAN-2-YL)METHYLENE)-4-OXO-2-THIOXOTHIAZOLIDIN-3-YL)PROPANOIC ACID
51	cmpd_1348	660.533	690.214	661.918	629.467	DB08424	[5-AMINO-1-(4-FLUOROPHENYL)-1H-PYRAZOL-4-YL](3-{[(2R)-2,3-DIHYDROXYPROPYL]OXY}PHENYL)METHANONE
52	cmpd_529	659.79	604.597	721.111	653.661	DB02909	5-(2-Chlorophenyl)Furan-2-Carboxylic Acid
53	cmpd_357	656.713	653.738	667.505	648.897	DB02014	Compound 9
54	cmpd_1416	656.531	668.099	631.378	670.117	DB08718	4-(3-ethylthiophen-2-yl)benzene-1,2-diol
55	cmpd_207	654.25	595.33	752.429	614.99	DB01118	Amiodarone
56	cmpd_998	653.102	687.266	615.482	656.559	DB07014	2-(1,3-benzodioxol-5-yl)-5-[(3-fluoro-4-methoxybenzyl)sulfanyl]-1,3,4-oxadiazole
57	cmpd_1156	652.033	640.82	689.528	625.752	DB07653	N-(5,6-DIPHENYLFURO[2,3-D]PYRIMIDIN-4-YL)GLYCINE
58	cmpd_1094	646.428	641.766	654.795	642.722	DB07408	5-(2-NITROPHENYL)-2-FUROIC ACID
59	cmpd_161	645.456	588.177	694.791	653.399	DB00890	Dienestrol
60	cmpd_40	645.395	596.573	625.958	713.654	DB00203	Sildenafil
61	cmpd_746	641.196	646.539	641.314	635.734	DB03928	Carboxymethylthio-3-(3-Chlorophenyl)-1,2,4-Oxadiazol
62	cmpd_1255	640.215	632.308	668.478	619.86	DB08064	N-(3-TERT-BUTYL-1H-PYRAZOL-5-YL)-N'-{4-CHLORO-3-[(PYRIDIN-3-YLOXY)METHYL]PHENYL}UREA
63	cmpd_1142	639.714	631.793	645.32	642.029	DB07617	N-METHYL(5-(PYRIDIN-3-YL)FURAN-2-YL)METHANAMINE
64	cmpd_1059	636.076	636.12	633.463	638.645	DB07282	3-({[(1Z)-(2-methoxyphenyl)methylidene]amino}oxy)propanoic acid
65	cmpd_1194	633.5	638.586	634.897	627.018	DB07788	(3R,5Z,8S,9S,11E)-8,9,16-TRIHYDROXY-14-METHOXY-3-METHYL-3,4,9,10-TETRAHYDRO-1H-2-BENZOXACYCLOTETRADECINE-1,7(8H)-DIONE
66	cmpd_1184	633.117	659.764	627.918	611.669	DB07758	5-(2,5-DICHLOROPHENYL)-2-FUROIC ACID
67	cmpd_968	629.814	635.662	615.179	638.6	DB06888	(13R,15S)-13-METHYL-16-OXA-8,9,12,22,24-PENTAAZAHEXACYCLO[15.6.2.16,9.1,12,15.0,2,7.0,21,25]HEPTACOSA-1(24),2,4,6,17(25),18,20-HEPTAENE-23,26-DIONE
68	cmpd_925	627.244	617.627	633.126	630.979	DB04837	Chlophedianol
69	cmpd_1260	626.771	682.487	582.424	615.401	DB08079	7-methoxy-4-[(6-phenyl[1,2,4]triazolo[4,3-b]pyridazin-3-yl)methoxy]quinoline
70	cmpd_1244	625.907	647.507	617.76	612.453	DB08023	N-cyclohexyl-4-imidazo[1,2-a]pyridin-3-yl-N-methylpyrimidin-2-amine
71	cmpd_59	624.145	620.731	659.711	591.994	DB00289	Atomoxetine
72	cmpd_847	622.039	593.118	643.778	629.221	DB04469	1-(4-Methoxyphenyl)-3,5-Dimethyl-1h-Pyrazole-4-Carboxylic Acid Ethyl Ester
73	cmpd_1139	619.436	625.578	605.677	627.052	DB07613	3-phenyl-5-(1H-pyrazol-3-yl)isoxazole
74	cmpd_1390	615.341	634.674	617.444	593.906	DB08637	4-(2-METHOXYPHENYL)-2-OXOBUT-3-ENOIC ACID
75	cmpd_1203	614.404	627.771	616.545	598.897	DB07829	4-[3-(4-FLUOROPHENYL)-1H-PYRAZOL-4-YL]PYRIDINE
76	cmpd_538	613.826	558.521	677.89	605.067	DB02939	[(1e)-4-Phenylbut-1-Enyl]Benzene
77	cmpd_1332	613.367	640.52	603.149	596.431	DB08383	4,5-bis(4-methoxyphenyl)-2-thiophen-2-yl-1H-imidazole
78	cmpd_958	611.374	661.693	538.386	634.044	DB06846	7-[3-(4-FLUORO-PHENYL)-1-ISOPROPYL-1H-INDOL-2-YL]-3,5-DIHYDROXY-HEPTANOIC ACID
79	cmpd_1262	605.167	608.114	603.242	604.146	DB08093	3-(1-NAPHTHYLMETHOXY)PYRIDIN-2-AMINE
80	cmpd_1143	604.196	608.218	607.646	596.723	DB07621	(5-(PYRIDIN-3-YL)FURAN-2-YL)METHANAMINE
81	cmpd_1285	601.796	592.369	619.056	593.962	DB08182	4-(4-propoxy-1H-pyrrolo[2,3-b]pyridin-3-yl)pyrimidin-2-amine
82	cmpd_170	601.309	552.16	631.441	620.326	DB00920	Ketotifen
83	cmpd_999	601.244	625.111	627.868	550.752	DB07028	(2-{[(4-BROMO-2-FLUOROBENZYL)AMINO]CARBONYL}-5-CHLOROPHENOXY)ACETIC ACID
84	cmpd_1062	597.965	579.876	598.547	615.471	DB07292	4-(2-amino-1,3-thiazol-4-yl)phenol
85	cmpd_1344	597.455	599.062	624.203	569.101	DB08407	PLATENSIMYCIN
86	cmpd_1197	596.901	600.846	595.964	593.893	DB07803	2-phenyl-1H-imidazole-4-carboxylic acid
87	cmpd_1335	596.517	570.81	634.248	584.494	DB08387	2-{[4-(1-methyl-4-pyridin-4-yl-1H-pyrazol-3-yl)phenoxy]methyl}quinoline
88	cmpd_519	595.701	640.209	575.079	571.814	DB02862	Gluco-Phenylimidazole
89	cmpd_46	594.988	600.694	577.424	606.846	DB00234	Reboxetine
90	cmpd_1129	594.955	575.992	604.615	604.259	DB07570	3-CYCLOHEXYL-1-(2-MORPHOLIN-4-YL-2-OXOETHYL)-2-PHENYL-1H-INDOLE-6-CARBOXYLIC ACID
91	cmpd_222	594.715	590.09	645.954	548.101	DB01219	Dantrolene
92	cmpd_1252	594.611	599.189	606.478	578.166	DB08056	N-(2,6-dimethylphenyl)-5-phenylimidazo[1,5-a]pyrazin-8-amine
93	cmpd_649	594.026	570.678	570.455	640.944	DB03496	Flavopiridol
94	cmpd_140	592.37	605.755	572.339	599.016	DB00770	Alprostadil
95	cmpd_240	591.461	620.673	602.978	550.732	DB01399	Salsalate
96	cmpd_1328	590.052	566.508	636.654	566.995	DB08352	6-[4-(2-fluorophenyl)-1,3-oxazol-5-yl]-N-(1-methylethyl)-1,3-benzothiazol-2-amine
97	cmpd_1321	587.96	617.668	571.375	574.836	DB08330	METHYL (2Z)-3-METHOXY-2-{2-[(E)-2-PHENYLVINYL]PHENYL}ACRYLATE
98	cmpd_1389	587.53	598.606	587.865	576.119	DB08636	(3E)-4-(2-HYDROXYPHENYL)-2-OXOBUT-3-ENOIC ACID
99	cmpd_1122	587.521	596.809	511.497	654.257	DB07538	4-{5-[(Z)-(2-IMINO-4-OXO-1,3-THIAZOLIDIN-5-YLIDENE)METHYL]FURAN-2-YL}-2-(TRIFLUOROMETHYL)BENZENESULFONAMIDE
100	cmpd_177	586.301	553.137	604.167	601.599	DB00946	Phenprocoumon
101	cmpd_1154	581.495	565.504	629.925	549.057	DB07647	(2R)-1-[(5,6-DIPHENYL-7H-PYRROLO[2,3-D]PYRIMIDIN-4-YL)AMINO]PROPAN-2-OL
102	cmpd_1306	581.107	558.333	576.481	608.508	DB08264	(1R, 2S)-CIS 1,2 DIHYDROXY-1,2-DIHYDRONAPHTHALENE
103	cmpd_1191	580.383	593.83	588.557	558.763	DB07776	2-PHENYL-4H-CHROMEN-4-ONE
104	cmpd_1308	579.623	569.673	575.628	593.567	DB08274	6,7,8,9-TETRAHYDRO-4-HYDROXY-3-(1-PHENYLPROPYL)CYCLOHEPTA[B]PYRAN-2-ONE
105	cmpd_131	578.284	574.306	581.886	578.66	DB00729	Diphemanil Methylsulfate
106	cmpd_1399	576.638	523.899	615.417	590.599	DB08664	({3-[1-(4-HYDROXY-2-OXO-2H-CHROMEN-3-YL)-PROPYL]-PHENYLCARBAMOYL}-METHYL)-CARBAMIC ACID TERT-BUTYL ESTER
107	cmpd_1415	574.244	581.492	725.214	416.027	DB08715	2,6-DIMETHYL-1-(3-[3-METHYL-5-ISOXAZOLYL]-PROPANYL)-4-[2-METHYL-4-ISOXAZOLYL]-PHENOL
108	cmpd_288	574.165	617.965	573.667	530.864	DB01645	Genistein
109	cmpd_1210	574.108	580.929	546.485	594.909	DB07864	4-[(CYCLOPROPYLETHYNYL)OXY]-6-FLUORO-3-ISOPROPYLQUINOLIN-2(1H)-ONE
110	cmpd_220	570.82	578.55	555.709	578.2	DB01207	Ridogrel
111	cmpd_990	570.357	550.782	563.748	596.54	DB06974	5-hydroxy-4-(7-methoxy-1,1-dioxido-2H-1,2,4-benzothiadiazin-3-yl)-2-(3-methylbutyl)-6-phenylpyridazin-3(2H)-one
112	cmpd_1014	570.279	564.996	557.319	588.522	DB07099	N-[4-(benzyloxy)phenyl]glycinamide
113	cmpd_51	569.289	540.627	573.796	593.443	DB00255	Diethylstilbestrol
114	cmpd_1251	568.527	554.568	582.137	568.876	DB08055	N-(2-chlorophenyl)-5-phenylimidazo[1,5-a]pyrazin-8-amine
115	cmpd_290	567.207	552.927	574.333	574.362	DB01650	trans-2-hydroxycinnamic acid
116	cmpd_171	566.303	577.393	522.629	598.887	DB00924	Cyclobenzaprine
117	cmpd_1151	565.82	609.992	576.936	510.532	DB07643	5-{[1-(2,3-dichlorobenzyl)piperidin-4-yl]methoxy}quinazoline-2,4-diamine
118	cmpd_482	565.591	578.32	555.063	563.39	DB02728	7-Hydroxy-2-Oxo-Chromene-3-Carboxylic Acid Ethyl Ester
119	cmpd_713	563.742	590.159	527.344	573.722	DB03788	GC-24
120	cmpd_1443	563.582	595.401	554.786	540.558	DB08807	Bopindolol
121	cmpd_1185	563.518	568.536	547.997	574.021	DB07759	5-[2-(TRIFLUOROMETHYL)PHENYL]-2-FUROIC ACID
122	cmpd_1037	563.377	557.134	564.895	568.103	DB07198	5-HYDROXY-2-(4-HYDROXYPHENYL)-1-BENZOFURAN-7-CARBONITRILE
123	cmpd_513	561.64	560.351	580.719	543.849	DB02848	{4-[3-(6,7-Diethoxy-Quinazolin-4-Ylamino)-Phenyl]-Thiazol-2-Yl}-Methanol
124	cmpd_1249	560.835	576.364	549.008	557.133	DB08049	7,8-dihydroxy-4-phenyl-2H-chromen-2-one
125	cmpd_1026	559.808	602.782	493.725	582.917	DB07130	4-BROMO-3-(CARBOXYMETHOXY)-5-PHENYLTHIOPHENE-2-CARBOXYLIC ACID
126	cmpd_1403	558.919	554.558	572.146	550.053	DB08686	5,6,7,8,9,10-HEXAHYDRO-4-HYDROXY-3-(1-PHENYLPROPYL)CYCLOOCTA[B]PYRAN-2-ONE
127	cmpd_1269	558.45	582.188	526.989	566.173	DB08111	4-[(6-phenyl[1,2,4]triazolo[4,3-b]pyridazin-3-yl)methyl]phenol
128	cmpd_565	558.293	513.948	606.758	554.174	DB03062	(1-Methyl-1h-Imidazol-2-Yl)-(3-Methyl-4-{3-[(Pyridin-3-Ylmethyl)-Amino]-Propoxy}-Benzofuran-2-Yl)-Methanone
129	cmpd_1398	557.617	543.814	539.272	589.766	DB08663	4-HYDROXY-7-METHOXY-3-(1-PHENYL-PROPYL)-CHROMEN-2-ONE
130	cmpd_1080	557.306	579.302	554.153	538.464	DB07352	5,7-dihydroxy-2-(4-hydroxyphenyl)-4H-chromen-4-one
131	cmpd_333	556.904	564.229	546.171	560.311	DB01838	6,4'-Dihydroxy-3-Methyl-3',5'-Dibromoflavone
132	cmpd_1162	553.949	585.568	581.449	494.831	DB07676	3-({[(3S)-3,4-dihydroxybutyl]oxy}amino)-1H,2'H-2,3'-biindol-2'-one
133	cmpd_1211	553.223	556.207	554.322	549.139	DB07867	6-CHLORO-4-(CYCLOHEXYLOXY)-3-PROPYLQUINOLIN-2(1H)-ONE
134	cmpd_226	550.667	550.653	513.821	587.527	DB01241	Gemfibrozil
135	cmpd_1315	549.985	578.632	532.85	538.472	DB08307	2-{HYDROXY[2-NITRO-4-(TRIFLUOROMETHYL)PHENYL]METHYLENE}CYCLOHEXANE-1,3-DIONE
136	cmpd_1155	549.555	534.672	532.52	581.474	DB07648	(2R)-3-{[(4Z)-5,6-DIPHENYL-6,7-DIHYDRO-4H-PYRROLO[2,3-D]PYRIMIDIN-4-YLIDENE]AMINO}PROPANE-1,2-DIOL
137	cmpd_1171	546.656	546.281	526.424	567.263	DB07712	3-ETHYL-2-(4-HYDROXYPHENYL)-2H-INDAZOL-5-OL
138	cmpd_1150	546.424	530.456	550.525	558.29	DB07640	2-decyl-5,6-dimethoxy-3-methylcyclohexa-2,5-diene-1,4-dione
139	cmpd_1247	544.745	532.617	571.1	530.517	DB08045	4-{4-[4-(3-AMINOPROPOXY)PHENYL]-1H-PYRAZOL-5-YL}-6-CHLOROBENZENE-1,3-DIOL
140	cmpd_1351	543.664	578.98	513.869	538.144	DB08439	parecoxib
141	cmpd_1352	543.212	522.779	548.519	558.339	DB08455	9-(4-HYDROXY-2,6-DIMETHYL-PHENYL)-3,7-DIMETHYL-NONA-4,6,8-TRIENOIC ACID
142	cmpd_1070	542.692	506.581	509.414	612.08	DB07305	5-(2-CHLORO-4-NITROPHENYL)-2-FUROIC ACID
143	cmpd_57	541.823	509.167	620.92	495.382	DB00283	Clemastine
144	cmpd_797	541.029	543.115	534.946	545.026	DB04202	Isoformononetin
145	cmpd_178	540.749	540.778	538.612	542.858	DB00960	Pindolol
146	cmpd_1121	540.411	488.948	606.763	525.523	DB07534	4-{5-[(Z)-(2-IMINO-4-OXO-1,3-THIAZOLIDIN-5-YLIDENE)METHYL]FURAN-2-YL}BENZENESULFONAMIDE
147	cmpd_409	540.151	538.553	539.299	542.602	DB02287	2-(2-Hydroxy-Phenyl)-3h-Benzoimidazole-5-Carboxamidine
148	cmpd_1385	540.003	503.759	627.259	488.99	DB08610	N-(2-AMINOETHYL)-2-{3-CHLORO-4-[(4-ISOPROPYLBENZYL)OXY]PHENYL} ACETAMIDE
149	cmpd_422	538.908	525.469	560.106	531.15	DB02352	3-(Benzyloxy)Pyridin-2-Amine
150	cmpd_1001	538.066	552.77	532.592	528.835	DB07032	2-(4-HYDROXY-PHENYL)BENZOFURAN-5-OL
151	cmpd_1117	537.875	531.644	570.049	511.931	DB07517	3-CARBOXY-4-METHYL-5-PROPYL-2-FURANPROPIONIC
152	cmpd_605	537.112	536.833	531.858	542.645	DB03254	4-Phenyl-1h-Imidazole
153	cmpd_1082	536.345	520.598	551.965	536.473	DB07355	3-(heptyloxy)benzoic acid
154	cmpd_880	535.984	480.866	521.465	605.621	DB04642	7-{2,6-DICHLORO-4-[3-(2-CHLORO-BENZOYL)-UREIDO]-PHENOXY}-HEPTANOIC ACID
155	cmpd_123	535.78	540.959	492.474	573.906	DB00675	Tamoxifen
156	cmpd_1334	533.507	533.656	518.946	547.918	DB08386	2-{[4-(4-pyridin-4-yl-1H-pyrazol-3-yl)phenoxy]methyl}quinoline
157	cmpd_444	532.5	542.883	510.435	544.182	DB02463	2-(2-Hydroxy-Phenyl)-1h-Indole-5-Carboxamidine
158	cmpd_1274	532.153	505.109	521.634	569.717	DB08153	(5E)-14-CHLORO-15,17-DIHYDROXY-4,7,8,9,10,11-HEXAHYDRO-2-BENZOXACYCLOPENTADECINE-1,12(3H,13H)-DIONE
159	cmpd_164	530.568	531.541	536.808	523.356	DB00903	Ethacrynic acid
160	cmpd_110	530.361	523.459	535.317	532.306	DB00600	Monobenzone
161	cmpd_978	529.808	521.671	515.458	552.294	DB06927	[5-HYDROXY-2-(4-HYDROXYPHENYL)-1-BENZOFURAN-7-YL]ACETONITRILE
162	cmpd_139	529.807	510.597	550.998	527.826	DB00768	Olopatadine
163	cmpd_1276	529.365	540.612	504.228	543.255	DB08159	4-(5,11-DIOXO-5H-INDENO[1,2-C]ISOQUINOLIN-6(11H)-YL)BUTANOATE
164	cmpd_1044	528.415	523.252	488.263	573.73	DB07215	2-METHYL-2-(4-{[({4-METHYL-2-[4-(TRIFLUOROMETHYL)PHENYL]-1,3-THIAZOL-5-YL}CARBONYL)AMINO]METHYL}PHENOXY)PROPANOIC ACID
165	cmpd_300	528.099	587.315	584.022	412.959	DB01698	Rutin
166	cmpd_410	527.346	516.818	517.874	547.345	DB02292	6-Oxo-8,9,10,11-Tetrahydro-7h-Cyclohepta[C][1]Benzopyran-3-O-Sulfamate
167	cmpd_203	527.241	511.377	531.4	538.945	DB01095	Fluvastatin
168	cmpd_1324	526.608	552.371	491.989	535.464	DB08335	4-HYDROXYBENZALDEHYDE O-(3,3-DIMETHYLBUTANOYL)OXIME
169	cmpd_1195	526.33	552.945	525.355	500.689	DB07795	3,7,3',4'-TETRAHYDROXYFLAVONE
170	cmpd_1314	525.792	507.681	506.943	562.753	DB08302	3-[5-(2-nitropent-1-en-1-yl)furan-2-yl]benzoic acid
171	cmpd_801	524.541	505.766	563.267	504.589	DB04216	Quercetin
172	cmpd_1253	524.524	529.672	521.518	522.381	DB08061	4-[3-(4-CHLOROPHENYL)-1H-PYRAZOL-5-YL]PIPERIDINE
173	cmpd_229	524.39	494.686	604.284	474.2	DB01259	Lapatinib
174	cmpd_1330	524.379	508.993	564.039	500.105	DB08366	3-({3-[(1S,4aS,6S,7S,9S,9aR)-1,6-dimethyl-2-oxodecahydro-6,9-epoxy-4a,7-methanobenzo[7]annulen-1-yl]propanoyl}amino)-2,4-dihydroxybenzoic acid
175	cmpd_1361	523.447	545.751	503.056	521.535	DB08485	(1S,4S,5S)-1,4,5-TRIHYDROXY-3-[3-(PHENYLTHIO)PHENYL]CYCLOHEX-2-ENE-1-CARBOXYLIC ACID
176	cmpd_461	523.07	528.947	537.069	503.194	DB02593	7,8-Dihydroxy-1-Methoxy-3-Methyl-10-Oxo-4,10-Dihydro-1h,3h-Pyrano[4,3-B]Chromene-9-Carboxylic Acid
177	cmpd_1430	522.137	554.923	520.828	490.66	DB08741	5-[[(2R)-2-cyclopropyl-7,8-dimethoxy-2H-chromen-5-yl]methyl]pyrimidine-2,4-diamine
178	cmpd_159	521.605	528.463	506.605	529.746	DB00874	Guaifenesin
179	cmpd_1435	521.403	517.272	523.491	523.447	DB08760	(2S)-2-(4-chlorophenoxy)-3-phenylpropanoic acid
180	cmpd_1119	520.994	501.765	512.37	548.846	DB07531	4-{5-[(Z)-(2,4-DIOXO-1,3-THIAZOLIDIN-5-YLIDENE)METHYL]FURAN-2-YL}BENZENESULFONAMIDE
181	cmpd_335	519.674	497.87	562.166	498.986	DB01852	Kaempherol
182	cmpd_408	519.093	517.173	510.551	529.556	DB02285	Protoporphyrin Ix
183	cmpd_887	518.911	492.334	556.779	507.619	DB04656	1,3,4-TRIHYDROXY-5-(3-PHENOXYPROPYL)-CYCLOHEXANE-1-CARBOXYLIC A CID
184	cmpd_1114	517.889	525.195	577.615	450.858	DB07512	7-[(3-CHLOROBENZYL)OXY]-2-OXO-2H-CHROMENE-4-CARBALDEHYDE
185	cmpd_1258	517.786	470.717	539.042	543.6	DB08077	2-[4-({[(3,5-DICHLOROPHENYL)AMINO]CARBONYL}AMINO)PHENOXY]-2-METHYLPROPANOIC ACID
186	cmpd_477	517.191	512.997	529.417	509.158	DB02699	4-Oxoretinol
187	cmpd_285	516.906	500.911	524.391	525.416	DB01609	Deferasirox
188	cmpd_1152	516.451	501.878	547.728	499.747	DB07644	5-[(1S)-1-(3-chlorophenyl)ethoxy]quinazoline-2,4-diamine
189	cmpd_829	516.389	463.937	555.139	530.091	DB04357	Pteric Acid
190	cmpd_236	516.249	534.311	507.451	506.985	DB01393	Bezafibrate
191	cmpd_1172	516.117	512.189	511.361	524.802	DB07714	6-(3-METHYL-1,4-DIOXO-1,4-DIHYDRONAPHTHALEN-2-YL)HEXANOIC ACID
192	cmpd_883	515.923	520.478	485.245	542.047	DB04645	5-{3-[3-(2,4-DICHLORO-BENZOYL)-UREIDO]-2-METHYL-PHENOXY}-PENTANOIC ACID
193	cmpd_930	514.523	553.11	506.977	483.481	DB05265	Ecabet
194	cmpd_1447	514.107	477.522	504.605	560.193	DB08860	Pitavastatin
195	cmpd_795	512.798	466.503	517.572	554.319	DB04196	Pteroic Acid
196	cmpd_79	511.905	505.426	510.452	519.836	DB00434	Cyproheptadine
197	cmpd_559	511.899	493.816	471.407	570.473	DB03046	7-Methoxy-8-[1-(Methylsulfonyl)-1h-Pyrazol-4-Yl]Naphthalene-2-Carboximidamide
198	cmpd_175	511.855	501.853	544.291	489.42	DB00939	Meclofenamic acid
199	cmpd_1066	511.804	502.458	549.194	483.759	DB07298	3-(CARBOXYMETHOXY)THIENO[2,3-B]PYRIDINE-2-CARBOXYLIC ACID
200	cmpd_1222	511.193	505.081	494.934	533.565	DB07908	7-HYDROXY-4-METHYL-3-(2-HYDROXY-ETHYL)COUMARIN
201	cmpd_479	510.628	522.149	505.393	504.343	DB02710	2,3,-Dihydroxybenzoylserine
202	cmpd_125	510.279	518.454	509.055	503.328	DB00682	Warfarin
203	cmpd_530	509.4	505.298	513.226	509.676	DB02914	(6e)-6-[(2e,4e,6e)-3,7-Dimethylnona-2,4,6,8-Tetraenylidene]-1,5,5-Trimethylcyclohexene
204	cmpd_284	508.988	546.866	469.585	510.514	DB01600	Tiaprofenic acid
205	cmpd_553	508.956	507.969	495.579	523.319	DB03007	9r,13r-Opda
206	cmpd_1096	508.779	500.668	523.76	501.908	DB07427	2-[(2-methoxy-5-methylphenoxy)methyl]pyridine
207	cmpd_1140	508.085	588.391	472.551	463.314	DB07615	2-{[(2E)-3-(3,4-dimethoxyphenyl)prop-2-enoyl]amino}benzoic acid
208	cmpd_1095	506.637	518.892	504.306	496.712	DB07425	{4-[4-hydroxy-3-(1-methylethyl)benzyl]-3,5-dimethylphenoxy}acetic acid
209	cmpd_54	506.507	522.136	485.01	512.374	DB00266	Dicumarol
210	cmpd_1333	504.427	505.423	514.164	493.695	DB08384	2-({4-[4-(pyridin-4-ylmethyl)-1H-pyrazol-3-yl]phenoxy}methyl)quinoline
211	cmpd_107	504.289	543.029	548.975	420.863	DB00587	Cinalukast
212	cmpd_913	503.808	522.713	495.521	493.189	DB04798	THIO-ATPA
213	cmpd_700	503.556	512.268	497.034	501.367	DB03749	4-(1h-Imidazol-4-Yl)-3-(5-Ethyl-2,4-Dihydroxy-Phenyl)-1h-Pyrazole
214	cmpd_448	503.428	479.144	532.358	498.782	DB02507	4-Hydroxy-3-[(1s)-3-Oxo-1-Phenylbutyl]-2h-Chromen-2-One
215	cmpd_1427	503.41	541.752	510.525	457.954	DB08735	4-HYDROXY-3-[(1S,3R)-3-HYDROXY-1-PHENYLBUTYL]-2H-CHROMEN-2-ONE
216	cmpd_615	502.986	509.36	508.483	491.114	DB03319	(S)-ATPA
217	cmpd_169	502.441	455.666	586.872	464.785	DB00917	Dinoprostone
218	cmpd_1015	502.405	523.414	476.738	507.064	DB07102	(2S)-2-amino-5-oxo-5-[(4-phenylmethoxyphenyl)amino]pentanoic acid
219	cmpd_1261	502.401	505.594	535.018	466.591	DB08084	IDD594
220	cmpd_1213	501.995	500.058	514.039	491.887	DB07871	6-CHLORO-4-(CYCLOHEXYLOXY)-3-ISOPROPYLQUINOLIN-2(1H)-ONE
221	cmpd_1397	501.657	517.741	483.289	503.941	DB08662	3-[1-(4-BROMO-PHENYL)-2-METHYL-PROPYL]-4-HYDROXY-CHROMEN-2-ONE
222	cmpd_78	501.141	514.087	520.231	469.106	DB00429	Carboprost Tromethamine
223	cmpd_1183	500.185	543.091	480.349	477.114	DB07757	(9aS)-4-bromo-9a-butyl-7-hydroxy-1,2,9,9a-tetrahydro-3H-fluoren-3-one
224	cmpd_1123	500.12	492.872	466.457	541.03	DB07539	4-{5-[(Z)-(2-IMINO-4-OXO-1,3-THIAZOLIDIN-5-YLIDENE)METHYL]FURAN-2-YL}BENZOIC ACID
225	cmpd_103	498.88	503.812	546.435	446.392	DB00579	Mazindol
226	cmpd_426	497.81	506.137	533.903	453.391	DB02375	Myricetin
227	cmpd_1254	497.437	531.671	460.395	500.246	DB08063	1-BENZYL-3-(4-METHOXYPHENYLAMINO)-4-PHENYLPYRROLE-2,5-DIONE
228	cmpd_50	497.22	464.725	510.739	516.197	DB00254	Doxycycline
229	cmpd_1000	496.79	543.529	501.335	445.507	DB07030	(5-CHLORO-2-{[(3-NITROBENZYL)AMINO]CARBONYL}PHENOXY)ACETIC ACID
230	cmpd_98	496.111	525.197	489.348	473.787	DB00533	Rofecoxib
231	cmpd_165	495.969	487.76	504.955	495.191	DB00906	Tiagabine
232	cmpd_1292	495.927	478	477.087	532.693	DB08213	1-METHYL-5-(2-PHENOXYMETHYL-PYRROLIDINE-1-SULFONYL)-1H-INDOLE-2,3-DIONE
233	cmpd_569	495.735	476.82	500.337	510.048	DB03078	PASBN
234	cmpd_137	495.641	478.754	485.56	522.61	DB00757	Dolasetron
235	cmpd_765	495.058	461.671	528.11	495.392	DB04044	4-{2-[(3-Nitrobenzoyl)Amino]Phenoxy}Phthalic Acid
236	cmpd_1365	494.614	534.11	475.288	474.444	DB08516	(S)-(+)-2-[4-(FLUOROBENZYLOXY-BENZYLAMINO)PROPIONAMIDE]
237	cmpd_1017	493.581	497.646	550.813	432.283	DB07107	(1S)-2-(1H-INDOL-3-YL)-1-[({5-[(E)-2-PYRIDIN-4-YLVINYL]PYRIDIN-3-YL}OXY)METHYL]ETHYLAMINE
238	cmpd_244	493.47	497.724	509.154	473.531	DB01418	Acenocoumarol
239	cmpd_1077	493.007	509.993	532.312	436.717	DB07334	N-[5-(ETHYLSULFONYL)-2-METHOXYPHENYL]-5-[3-(2-PYRIDINYL)PHENYL]-1,3-OXAZOL-2-AMINE
240	cmpd_1036	492.805	494.92	474.537	508.958	DB07197	4-BROMO-3-(CARBOXYMETHOXY)-5-(4-HYDROXYPHENYL)THIOPHENE-2-CARBOXYLIC ACID
241	cmpd_1113	491.676	509.197	496.502	469.33	DB07510	3-fluoro-6-(4-fluorophenyl)-2-hydroxy-6-oxohexa-2,4-dienoic acid
242	cmpd_314	490.405	473.054	508.83	489.332	DB01754	3,4-Dihydroxy-1-Methylquinolin-2(1h)-One
243	cmpd_924	489.876	484.705	449.165	535.758	DB04836	Amineptine
244	cmpd_1027	489.842	507.626	472.836	489.064	DB07139	3-[5-(3-nitrophenyl)thiophen-2-yl]propanoic acid
245	cmpd_1223	488.693	516.124	494.68	455.274	DB07914	(2Z,4E)-2-HYDROXY-6-OXO-6-PHENYLHEXA-2,4-DIENOIC ACID
246	cmpd_899	488.651	460.148	455.273	550.531	DB04715	IMIDAZOPYRIDAZIN 1
247	cmpd_144	488.245	467.281	469.565	527.888	DB00795	Sulfasalazine
248	cmpd_931	488.204	511.935	509.125	443.551	DB06262	Droxidopa
249	cmpd_1097	488.126	493.95	492.203	478.225	DB07428	4-[(5-methoxy-2-methylphenoxy)methyl]pyridine
250	cmpd_957	487.442	489.366	473.005	499.954	DB06832	2-(3-FLUORO-4-HYDROXYPHENYL)-7-VINYL-1,3-BENZOXAZOL-5-OL
251	cmpd_1342	487.308	481.714	496.737	483.474	DB08399	PICEATANNOL
252	cmpd_1270	487.104	495.603	471.148	494.561	DB08121	(2S)-2-(biphenyl-4-yloxy)-3-phenylpropanoic acid
253	cmpd_1116	487.081	481.577	514.898	464.767	DB07516	(2Z,4E)-3-chloro-2-hydroxy-6-oxo-6-phenylhexa-2,4-dienoic acid
254	cmpd_1296	486.681	488.507	510.922	460.613	DB08230	5,7-DIHYDROXY-2-(3,4,5-TRIHYDROXYPHENYL)-4H-CHROMEN-4-ONE
255	cmpd_1289	486.151	485.378	483.818	489.257	DB08205	4-(1,3-BENZOXAZOL-2-YL)-2,6-DIMETHYLPHENOL
256	cmpd_221	485.925	470.3	488.708	498.766	DB01210	Levobunolol
257	cmpd_912	484.892	489.698	487.297	477.681	DB04797	Triazolopyridine
258	cmpd_1206	484.705	523.917	483.932	446.266	DB07840	(E)-[4-(3,5-difluorophenyl)-3H-pyrrolo[2,3-b]pyridin-3-ylidene](3-methoxyphenyl)methanol
259	cmpd_1083	484.572	466.817	549.995	436.904	DB07364	6-PHENYL[5H]PYRROLO[2,3-B]PYRAZINE
260	cmpd_303	484.371	464.742	497.516	490.856	DB01704	2,4-Dihydroxy-Trans Cinnamic Acid
261	cmpd_1007	484.347	460.275	513.873	478.892	DB07058	5-[1-(4-methoxyphenyl)-1H-benzimidazol-6-yl]-1,3,4-oxadiazole-2(3H)-thione
262	cmpd_85	483.152	449.163	492.858	507.434	DB00465	Ketorolac
263	cmpd_1124	482.148	519.549	432.503	494.391	DB07540	4-{5-[(1Z)-1-(2-IMINO-4-OXO-1,3-THIAZOLIDIN-5-YLIDENE)ETHYL]-2-FURYL}BENZENESULFONAMIDE
264	cmpd_981	481.832	472.077	489.187	484.232	DB06937	4-(6-HYDROXY-BENZO[D]ISOXAZOL-3-YL)BENZENE-1,3-DIOL
265	cmpd_1016	481.609	470.35	502.398	472.079	DB07104	4-amino-N-[4-(benzyloxy)phenyl]butanamide
266	cmpd_996	481.341	480.622	522.434	440.967	DB07009	2-(5-HYDROXY-NAPHTHALEN-1-YL)-1,3-BENZOOXAZOL-6-OL
267	cmpd_1271	481.134	457.883	484.656	500.864	DB08124	3-{[(2,2-DIOXIDO-1,3-DIHYDRO-2-BENZOTHIEN-5-YL)AMINO]METHYLENE}-5-(1,3-OXAZOL-5-YL)-1,3-DIHYDRO-2H-INDOL-2-ONE
268	cmpd_782	480.985	458.829	519.469	464.658	DB04142	3-(3,5-Dibromo-4-Hydroxy-Benzoyl)-2-Ethyl-Benzofuran-6-Sulfonic Acid Dimethylamide
269	cmpd_702	480.641	467.576	519.252	455.095	DB03752	P-(2'-Iodo-5'-Thenoyl)Hydrotropic Acid
270	cmpd_1428	480.223	482.193	460.294	498.183	DB08736	4-HYDROXY-3-[(1S,3S)-3-HYDROXY-1-PHENYLBUTYL]-2H-CHROMEN-2-ONE
271	cmpd_1236	480.177	473.853	480.705	485.972	DB07992	3-SULFOOXY-1H-INDOLE
272	cmpd_785	479.973	488.105	473.939	477.876	DB04152	2-Amino-3-(3-Hydroxy-7,8-Dihydro-6h-Cyclohepta[D]-4-Isoxazolyl)Propionic Acid
273	cmpd_99	479.728	564.98	437.821	436.382	DB00539	Toremifene
274	cmpd_710	479.387	455.478	465.516	517.166	DB03781	2-[4-(2,4-Dichlorophenoxy)Phenoxy]Propanoic Acid
275	cmpd_1120	478.713	482.165	485.748	468.226	DB07533	4-{5-[(Z)-(2-IMINO-4-OXO-1,3-THIAZOLIDIN-5-YLIDENE)METHYL]-2-FURYL}-N-METHYLBENZENESULFONAMIDE
276	cmpd_1141	478.496	507.922	446.944	480.622	DB07616	4-{[4-(4-fluoro-3-methylphenyl)-1,3-thiazol-2-yl]amino}-2-hydroxybenzoic acid
277	cmpd_1104	477.866	479.134	481.426	473.039	DB07490	2-[1-(4-CHLORO-PHENYL)-ETHYL]-4,6-DINITRO-PHENOL
278	cmpd_1071	476.736	495.528	416.945	517.736	DB07308	5-(2-CHLOROBENZYL)-2-FUROIC ACID
279	cmpd_1025	476.399	484.453	460.322	484.423	DB07129	(2R)-1-(2,6-dimethylphenoxy)propan-2-amine
280	cmpd_942	475.764	478.516	470.839	477.938	DB06731	Seproxetine
281	cmpd_1076	475.43	493.49	458.015	474.786	DB07333	N-(CYCLOPROPYLMETHYL)-4-(METHYLOXY)-3-({5-[3-(3-PYRIDINYL)PHENYL]-1,3-OXAZOL-2-YL}AMINO)BENZENESULFONAMIDE
282	cmpd_261	475.398	465.082	484.541	476.57	DB01493	Ethylestrenol
283	cmpd_495	475.336	504.634	456.701	464.673	DB02775	Benzoic Acid Phenylmethylester
284	cmpd_1248	474.883	515.817	429.992	478.841	DB08046	2-chloro-5-[(1S)-1-hydroxy-3-oxo-2H-isoindol-1-yl]benzenesulfonamide
285	cmpd_1212	474.442	498.928	484.527	439.87	DB07870	(2S)-2-(4-{[3-CHLORO-5-(TRIFLUOROMETHYL)PYRIDIN-2-YL]OXY}PHENOXY)PROPANOIC ACID
286	cmpd_1394	474.226	483.599	463.661	475.417	DB08655	9-ACETYL-2,3,4,9-TETRAHYDRO-1H-CARBAZOL-1-ONE
287	cmpd_927	474.21	470.585	526.862	425.184	DB04938	Ospemifene
288	cmpd_1109	474.054	474.657	467.039	480.467	DB07502	4-bromo-6-(6-hydroxy-1,2-benzisoxazol-3-yl)benzene-1,3-diol
289	cmpd_918	473.45	471.862	466.571	481.916	DB04814	Bunamiodyl
290	cmpd_342	473.349	493.452	461.284	465.312	DB01906	3-(5-Amino-7-Hydroxy-[1,2,3]Triazolo[4,5-D]Pyrimidin-2-Yl)-Benzoic Acid
291	cmpd_47	473.198	455.749	515.61	448.234	DB00239	Oxiconazole
292	cmpd_1050	472.088	464.115	477.321	474.827	DB07240	3-[(9H-fluoren-9-ylideneamino)oxy]propanoic acid
293	cmpd_157	471.84	522.746	441.592	451.182	DB00870	Suprofen
294	cmpd_1246	471.379	485.553	464.602	463.983	DB08034	(E)-3,4-DIHYDROXY-N'-[(2-METHOXYNAPHTHALEN-1-YL)METHYLENE]BENZOHYDRAZIDE
295	cmpd_415	470.701	555.742	444.104	412.258	DB02316	1-(5-Carboxypentyl)-5-[(2,6-Dichlorobenzyl)Oxy]-1 H-Indole-2-Carboxylic Acid
296	cmpd_134	470.311	490.351	461.692	458.891	DB00749	Etodolac
297	cmpd_124	469.414	500.86	459.745	447.638	DB00676	Benzyl Benzoate
298	cmpd_681	468.441	481.317	470.623	453.384	DB03679	2-Hydroxy-Tryptophan
299	cmpd_1362	467.039	502.25	424.547	474.32	DB08486	2-{4-[(3,5-DIMETHYLANILINO)-CARBONYL-METHYL]-PHENOXY}-2-METHYLPROPIONIC ACID
300	cmpd_967	466.836	484.224	461.655	454.63	DB06885	3-[({(1E)-[2-(trifluoromethyl)phenyl]methylidene}amino)oxy]propanoic acid
301	cmpd_1224	465.942	467.574	460.203	470.049	DB07915	(2E,4E)-2-HYDROXY-6-OXO-6-PHENYLHEXA-2,4-DIENOIC ACID
302	cmpd_1245	465.875	513.198	419.693	464.733	DB08031	N-[(13-CYCLOHEXYL-6,7-DIHYDROINDOLO[1,2-D][1,4]BENZOXAZEPIN-10-YL)CARBONYL]-2-METHYL-L-ALANINE
303	cmpd_1039	465.854	501.365	453.791	442.407	DB07202	6-CHLORO-3-(3-METHYLISOXAZOL-5-YL)-4-PHENYLQUINOLIN-2(1H)-ONE
304	cmpd_162	465.641	446.714	472.15	478.058	DB00892	Oxybuprocaine
305	cmpd_1380	465.576	508.689	453.658	434.381	DB08577	3-[(3-(2-CARBOXYETHYL)-4-METHYLPYRROL-2-YL)METHYLENE]-2-INDOLINONE
306	cmpd_185	465.481	471.899	463.482	461.063	DB01001	Salbutamol
307	cmpd_923	465.133	439.169	482.475	473.754	DB04831	Ticrynafen
308	cmpd_478	464.993	480.58	437.587	476.813	DB02709	Resveratrol
309	cmpd_1346	463.58	454.619	481.156	454.964	DB08419	(1S)-1-(PHENOXYMETHYL)PROPYL METHYLPHOSPHONOCHLORIDOATE
310	cmpd_546	463.562	463.172	479.628	447.886	DB02974	4-(4-Chlorophenyl)Imidazole
311	cmpd_1207	463.485	479.484	451.7	459.27	DB07842	(2S)-2-(4-ethylphenoxy)-3-phenylpropanoic acid
312	cmpd_570	463.07	463.889	470.298	455.023	DB03083	IC261
313	cmpd_74	462.567	544.204	474.149	369.349	DB00398	Sorafenib
314	cmpd_1115	461.544	501.283	385.049	498.3	DB07513	7-[(3-CHLOROBENZYL)OXY]-4-[(METHYLAMINO)METHYL]-2H-CHROMEN-2-ONE
315	cmpd_1038	460.646	459.707	461.127	461.104	DB07201	(2S)-3-[(9H-fluoren-9-ylideneamino)oxy]-2-methylpropanoic acid
316	cmpd_38	460.39	502.038	437.679	441.454	DB00181	Baclofen
317	cmpd_964	460.101	457.598	431.943	490.761	DB06865	6-CARBAMIMIDOYL-2-[2-HYDROXY-6-(4-HYDROXY-PHENYL)-INDAN-1-YL]-HEXANOIC ACID
318	cmpd_1444	460.043	473.61	450.771	455.748	DB08808	Bupranolol
319	cmpd_1440	459.858	462.949	447.246	469.38	DB08788	3,6-DIAMINO-5-CYANO-4-(4-ETHOXYPHENYL)THIENO[2,3-B]PYRIDINE-2-CARBOXAMIDE
320	cmpd_266	459.523	445.368	503.173	430.029	DB01515	Benzoylecgonine
321	cmpd_865	459.463	460.662	472.609	445.118	DB04563	CRA_9678
322	cmpd_166	459.373	474.664	469.925	433.53	DB00907	Cocaine
323	cmpd_1359	459.31	433.157	480.753	464.019	DB08472	(3R)-N-methyl-3-phenyl-3-[4-(trifluoromethyl)phenoxy]propan-1-amine
324	cmpd_707	458.875	445.836	461.476	469.313	DB03771	Allyl-{4-[3-(4-Bromo-Phenyl)-Benzofuran-6-Yloxy]-but-2-Enyl}-Methyl-Amine
325	cmpd_1434	458.763	454.866	465.206	456.217	DB08758	IMIDAZO[2,1-A]ISOQUINOLINE-2-CARBOHYDRAZIDE
326	cmpd_1108	458.707	493.299	428.764	454.059	DB07500	(2E)-1-[2-hydroxy-4-methoxy-5-(3-methylbut-2-en-1-yl)phenyl]-3-(4-hydroxyphenyl)prop-2-en-1-one
327	cmpd_211	458.625	481.284	390.688	503.903	DB01142	Doxepin
328	cmpd_904	458.227	458.513	444.761	471.407	DB04756	2-[3,5-DICHLORO-4-(2-{2-[2(2-MERCAPTOETHOXY)ETHOXY]ETHOXY}ETHOXY)PHENYLAMINO]BENZOIC ACID
329	cmpd_445	457.933	536.898	416.006	420.895	DB02466	4-[3-Oxo-3-(5,5,8,8-Tetramethyl-5,6,7,8-Tetrahydro-Naphthalen-2-Yl)-Propenyl]-Benzoic Acid
330	cmpd_1421	457.885	483.038	446.469	444.149	DB08723	5-(5-(2,6-DICHLORO-4-(4,5-DIHYDRO-2-OXAZOLY)PHENOXY)PENTYL)-3-METHYL ISOXAZOLE
331	cmpd_1034	457.808	452.333	469.835	451.256	DB07185	2-{[(4-CHLOROPHENOXY)ACETYL]AMINO}BENZOIC ACID
332	cmpd_634	457.641	425.424	454.505	492.993	DB03428	SU9516
333	cmpd_1052	457.509	470.607	446.312	455.608	DB07243	(3-ENDO)-8-METHYL-8-AZABICYCLO[3.2.1]OCT-3-YL 1H-PYRROLO[2,3-B]PYRIDINE-3-CARBOXYLATE
334	cmpd_869	457.356	454.525	459.095	458.448	DB04584	Phenyldehydroalanine
335	cmpd_645	456.353	449.919	478.474	440.665	DB03467	Naringenin
336	cmpd_1291	456.232	469.004	446.132	453.56	DB08207	2-(3,5-DIMETHYLPHENYL)-1,3-BENZOXAZOLE
337	cmpd_186	455.836	400.018	455.414	512.077	DB01003	Cromoglicic acid
338	cmpd_915	455.667	460.57	430.622	475.809	DB04806	(5-BROMO-4-CHLORO-3-INDOLYL)-A-D-MANNOSE
339	cmpd_214	454.778	400.429	507.765	456.141	DB01160	Dinoprost Tromethamine
340	cmpd_922	454.708	457.22	476.133	430.772	DB04828	Zomepirac
341	cmpd_1256	454.092	469.207	437.515	455.555	DB08072	4-(2-AMINOETHOXY)-3,5-DICHLORO-N-[3-(1-METHYLETHOXY)PHENYL]BENZAMIDE
342	cmpd_1003	453.181	446.515	465.295	447.732	DB07035	(2E)-3-{3-[(5-ETHYL-3-IODO-6-METHYL-2-OXO-1,2-DIHYDROPYRIDIN-4-YL)OXY]PHENYL}ACRYLONITRILE
343	cmpd_1239	453.163	419.199	474.561	465.729	DB08004	(2S)-2-{[3-(3-aminophenyl)imidazo[1,2-b]pyridazin-6-yl]amino}-3-methylbutan-1-ol
344	cmpd_1336	453.099	431.15	462.748	465.398	DB08390	(6S)-6-CYCLOPENTYL-6-[2-(3-FLUORO-4-ISOPROPOXYPHENYL)ETHYL]-4-HYDROXY-5,6-DIHYDRO-2H-PYRAN-2-ONE
345	cmpd_1282	452.611	432.406	439.206	486.22	DB08178	4-(4-methoxy-1H-pyrrolo[2,3-b]pyridin-3-yl)pyrimidin-2-amine
346	cmpd_1446	452.419	507.966	392.929	456.363	DB08819	Tafluprost
347	cmpd_1295	452.31	452.758	429.547	474.626	DB08228	5,8-dimethoxy-1,4-dimethylquinolin-2(1H)-one
348	cmpd_1190	452.095	433.098	471.673	451.515	DB07775	3',5'-DIBROMO-2',4,4',6'-TETRAHYDROXY AURONE
349	cmpd_1284	452.047	447.031	464.521	444.589	DB08181	2-((3'-METHYL-4'-HYDROXYPHENYL)AZO)BENZOIC ACID
350	cmpd_1263	452.007	502.76	441.695	411.567	DB08100	2,6-dimethyl-4-[(E)-2-phenylethenyl]phenol
351	cmpd_242	451.909	439.012	439.291	477.424	DB01407	Clenbuterol
352	cmpd_89	451.88	478.46	490.889	386.291	DB00476	Duloxetine
353	cmpd_93	451.405	450.506	454.332	449.376	DB00500	Tolmetin
354	cmpd_443	451.074	450.136	466.411	436.675	DB02462	Thiocoumarin
355	cmpd_1235	451.039	448.5	459.062	445.556	DB07990	(RP,SP)-O-(2R)-(1-PHENOXYBUT-2-YL)-METHYLPHOSPHONIC ACID CHLORIDE
356	cmpd_1391	450.73	453.263	458.743	440.183	DB08638	2-AMINO-3-(1-HYDROPEROXY-1H-INDOL-3-YL)PROPAN-1-OL
357	cmpd_1372	450.484	482.634	444.613	424.205	DB08544	(3S)-N-methyl-3-phenyl-3-[4-(trifluoromethyl)phenoxy]propan-1-amine
358	cmpd_202	449.972	437.56	438.833	473.522	DB01094	Hesperetin
359	cmpd_984	449.744	456.47	461.364	431.398	DB06952	(2S)-2-HYDROXY-2H-CHROMENE-2-CARBOXYLIC ACID
360	cmpd_1061	449.464	421.401	505.803	421.188	DB07289	5-[3-(BENZYLAMINO)PHENYL]-4-BROMO-3-(CARBOXYMETHOXY)THIOPHENE-2-CARBOXYLIC ACID
361	cmpd_977	449.321	394.627	479.887	473.45	DB06926	(9Z,11E,13S)-13-hydroxyoctadeca-9,11-dienoic acid
362	cmpd_71	449.27	469.166	438.783	439.86	DB00379	Mexiletine
363	cmpd_963	449.213	452.822	455.435	439.381	DB06860	2-(2-chloropyridin-4-yl)-4-methyl-1H-isoindole-1,3(2H)-dione
364	cmpd_1010	448.411	454.561	470.569	420.102	DB07076	6-[(Z)-AMINO(IMINO)METHYL]-N-[3-(CYCLOPENTYLOXY)PHENYL]-2-NAPHTHAMIDE
365	cmpd_112	447.835	446.053	454.661	442.792	DB00605	Sulindac
366	cmpd_951	447.328	431.683	452.048	458.252	DB06777	Chenodeoxycholic acid
367	cmpd_1231	447.083	427.224	450.304	463.72	DB07968	N-(2-CHLORO-4-FLUOROBENZOYL)-N'-(5-HYDROXY-2-METHOXYPHENYL)UREA
368	cmpd_613	446.509	496.149	406.588	436.789	DB03311	3-(3,5-Dibromo-4-Hydroxy-Benzoyl)-2-Ethyl-Benzofuran-6-Sulfonic Acid [4-(Thiazol-2-Ylsulfamoyl)-Phenyl]-Amide
369	cmpd_147	446.154	428.166	455.83	454.467	DB00816	Orciprenaline
370	cmpd_176	446.001	449.306	431.811	456.887	DB00945	Acetylsalicylic acid
371	cmpd_671	445.982	451.471	443.861	442.614	DB03604	[4-(4-Hydroxy-3-Iodo-Phenoxy)-3,5-Diiodo-Phenyl]-Acetic Acid
372	cmpd_608	445.598	446.601	436.015	454.179	DB03285	2',4,4'-Trihydroxychalcone
373	cmpd_712	444.95	434.822	480.498	419.53	DB03785	(3r,5r)-7-((1r,2r,6s,8r,8as)-2,6-Dimethyl-8-{[(2r)-2-Methylbutanoyl]Oxy}-1,2,6,7,8,8a-Hexahydronaphthalen-1-Yl)-3,5-Dihydroxyheptanoic Acid
374	cmpd_773	444.89	456.09	446.461	432.12	DB04066	Para-Coumaric Acid
375	cmpd_83	444.185	458.675	448.149	425.732	DB00459	Acitretin
376	cmpd_557	444.132	423.8	444.315	464.28	DB03037	Oxidized Acetyl Dithranol
377	cmpd_494	444.093	428.319	450.672	453.287	DB02773	(3-Chloro-4-Propoxy-Phenyl)-Acetic Acid
378	cmpd_737	443.896	442.539	434.706	454.442	DB03866	Prostaglandin G2
379	cmpd_1322	443.837	439.893	433.359	458.258	DB08333	4-HYDROXYBENZALDEHYDE O-(CYCLOHEXYLCARBONYL)OXIME
380	cmpd_631	443.766	427.679	451.327	452.293	DB03410	4-hydroxycoumarin
381	cmpd_1058	443.637	415.554	523.835	391.523	DB07258	(R)-pyridin-4-yl[4-(2-pyrrolidin-1-ylethoxy)phenyl]methanol
382	cmpd_179	443.497	404.799	443.012	482.68	DB00982	Isotretinoin
383	cmpd_520	443.043	438.001	471.416	419.712	DB02877	TTNPB
384	cmpd_914	442.56	452.644	453.217	421.819	DB04801	(11E)-OCTADEC-11-ENOIC ACID
385	cmpd_1230	442.382	439.315	437.177	450.653	DB07957	METHYL(2-ACETOXY-2-(2-CARBOXY-4-AMINO-PHENYL))ACETATE
386	cmpd_1375	442.121	412.851	461.1	452.412	DB08555	1-(3-BROMOPHENYL)-7-CHLORO-6-METHOXY-3,4-DIHYDROISOQUINOLINE
387	cmpd_1219	441.151	428.231	448.347	446.874	DB07896	(2S)-hydroxy(4-hydroxyphenyl)ethanoic acid
388	cmpd_1264	440.983	488.86	406.059	428.03	DB08101	2,6-dibromo-4-[(E)-2-phenylethenyl]phenol
389	cmpd_1326	440.662	441.958	429.097	450.93	DB08346	(5Z)-13-CHLORO-14,16-DIHYDROXY-3,4,7,8,9,10-HEXAHYDRO-1H-2-BENZOXACYCLOTETRADECINE-1,11(12H)-DIONE
390	cmpd_1426	440.449	449.995	457.91	413.443	DB08728	5-(3-(2,6-DICHLORO-4-(4,5-DIHYDRO-2-OXAZOLYL)PHENOXY)PROPYL)-3-METHYL ISOXAZOLE
391	cmpd_938	440.208	449.552	448.289	422.784	DB06710	Methyltestosterone
392	cmpd_928	439.917	470.621	427.083	422.048	DB04942	Tamibarotene
393	cmpd_727	439.828	407.614	419.467	492.402	DB03823	Epigallocatechin
394	cmpd_1273	439.698	452.504	436.576	430.014	DB08151	(5R,7R,8S,9S,10R)-7-(hydroxymethyl)-3-phenyl-1,6-dioxa-2-azaspiro[4.5]dec-2-ene-8,9,10-triol
395	cmpd_400	439.592	373.873	473.978	470.924	DB02259	3-(3,5-Dibromo-4-Hydroxy-Benzoyl)-2-Ethyl-Benzofuran-6-Sulfonic Acid (4-Sulfamoyl-Phenyl)-Amide
396	cmpd_136	439.42	446.416	431.663	440.181	DB00756	Hexachlorophene
397	cmpd_669	438.499	434.686	447.109	433.703	DB03601	5-Deoxyflavanone
398	cmpd_1005	438.129	420.639	468.512	425.235	DB07047	2',4'-DICHLORO-4-HYDROXY-1,1'-BIPHENYL-3-CARBOXYLIC ACID
399	cmpd_313	437.642	434.397	426.078	452.451	DB01751	3,3',5,5'-Tetraiodothyroacetic Acid
400	cmpd_1160	437.584	441.631	447.061	424.061	DB07669	2,3-DIMETHYL-1,4-NAPHTHOQUINONE
401	cmpd_1085	437.582	435.187	446.204	431.354	DB07373	ANDROSTA-1,4-DIENE-3,17-DIONE
402	cmpd_1004	437.315	462.627	454.902	394.415	DB07036	(3aS,4R,9bR)-2,2-difluoro-4-(4-hydroxyphenyl)-6-(methoxymethyl)-1,2,3,3a,4,9b-hexahydrocyclopenta[c]chromen-8-ol
403	cmpd_916	437.255	395.089	460.311	456.365	DB04812	Benoxaprofen
404	cmpd_901	437.183	427.005	486.211	398.333	DB04746	(10E,12Z)-octadeca-10,12-dienoic acid
405	cmpd_350	436.235	411.229	406.849	490.627	DB01941	6-[1-(3,5,5,8,8-Pentamethyl-5,6,7,8-Tetrahydronaphthalen-2-Yl)Cyclopropyl]Pyridine-3-Carboxylic Acid
406	cmpd_1067	435.941	448.698	418.181	440.944	DB07302	(9S,10E,12Z)-9-hydroxyoctadeca-10,12-dienoic acid
407	cmpd_523	435.824	452.641	445.183	409.648	DB02892	L-2-Amino-6-Methylene-Pimelic Acid
408	cmpd_362	435.425	421.453	436.395	448.426	DB02056	(5e,13e)-9,15-Dihydroxy-11-Oxoprosta-5,13-Dien-1-Oicacid
409	cmpd_338	435.37	427.357	443.295	435.459	DB01880	3,4-Dihydroxycinnamic Acid
410	cmpd_289	434.692	428.431	422.728	452.918	DB01647	(R)-Mesopram
411	cmpd_1046	434.604	453.556	416.208	434.048	DB07230	3-BROMO-6-HYDROXY-2-(4-HYDROXYPHENYL)-1H-INDEN-1-ONE
412	cmpd_934	434.483	440.136	425.705	437.608	DB06693	Mevastatin
413	cmpd_1317	433.968	435.705	429.486	436.714	DB08314	(2-AMINO-1,3-OXAZOL-5-YL)-(3-BROMOPHENYL)METHANONE
414	cmpd_276	433.913	478.031	392.062	431.645	DB01546	Alpha-ethyltryptamine
415	cmpd_625	433.39	429.011	448.237	422.923	DB03371	Modified Ribosylated Glutamyl Ester
416	cmpd_1304	433.116	458.147	429.7	411.502	DB08261	2-HYDROXY-7-METHOXY-5-METHYL-NAPHTHALENE-1-CARBOXYLIC ACID MESO-2,5-DIHYDROXY-CYCLOPENT-3-ENYL ESTER
417	cmpd_761	432.701	439.28	445.799	413.023	DB04017	N-Methyl-N-Propargyl-3-(2,4-Dichlorophenoxy)Propylamine
418	cmpd_319	432.502	396.926	450.636	449.943	DB01770	All-Trans Axerophthene
419	cmpd_1202	432.442	467.181	450.698	379.446	DB07826	2-[4-chloro-2-(phenylcarbonyl)phenoxy]-N-phenylacetamide
420	cmpd_472	432.065	446.687	426.066	423.443	DB02660	Filaminast
421	cmpd_283	431.969	423.761	434.525	437.62	DB01586	Ursodeoxycholic acid
422	cmpd_372	431.94	439.004	395.421	461.394	DB02115	Daidzin
423	cmpd_1173	431.786	428.192	432.807	434.36	DB07715	3-METHYL-1,6,8-TRIHYDROXYANTHRAQUINONE
424	cmpd_146	431.654	398.131	450.434	446.396	DB00807	Proparacaine
425	cmpd_158	431.638	427.914	431.138	435.862	DB00871	Terbutaline
426	cmpd_69	431.146	363.234	490.953	439.251	DB00374	Treprostinil
427	cmpd_547	430.631	388.338	380.97	522.585	DB02977	PNU177836
428	cmpd_898	430.443	410.532	425.823	454.974	DB04706	(3BETA,7BETA)-CHOLEST-5-ENE-3,7-DIOL
429	cmpd_1413	430.15	426.982	423.665	439.803	DB08712	11-[(MERCAPTOCARBONYL)OXY]UNDECANOIC ACID
430	cmpd_225	429.757	423.379	458.246	407.646	DB01240	Epoprostenol
431	cmpd_536	429.577	510.437	396.623	381.672	DB02936	4-(1-Benzyl-3-Carbamoylmethyl-2-Methyl-1h-Indol-5-Yloxy)-Butyric Acid
432	cmpd_160	429.119	383.347	402.156	501.855	DB00882	Clomifene
433	cmpd_62	428.346	417.087	418.325	449.625	DB00307	Bexarotene
434	cmpd_1412	428.267	422.393	434.733	427.674	DB08711	VANILLATE
435	cmpd_231	427.734	449.718	392.743	440.74	DB01295	Bevantolol
436	cmpd_1318	426.946	443.279	425.287	412.271	DB08320	DIETHYL (1R,2S,3R,4S)-5,6-BIS(4-HYDROXYPHENYL)-7-OXABICYCLO[2.2.1]HEPT-5-ENE-2,3-DICARBOXYLATE
437	cmpd_1073	426.847	415.817	429.396	435.329	DB07313	5-METHYL-2-[(PHENYLSULFONYL)AMINO]BENZOIC ACID
438	cmpd_1309	426.374	421.179	444.931	413.012	DB08286	NAPHTHYLOXYACETIC ACID
439	cmpd_766	425.798	461.559	429.391	386.443	DB04051	5-Phenylvaleric Acid
440	cmpd_1032	425.769	457.566	404.265	415.475	DB07177	(5E,13E)-11-HYDROXY-9,15-DIOXOPROSTA-5,13-DIEN-1-OIC ACID
441	cmpd_1438	425.149	424.453	433.074	417.919	DB08784	2-(4-CHLORO-PHENYLAMINO)-NICOTINIC ACID
442	cmpd_1072	424.922	419.653	423.21	431.902	DB07309	5-BROMO-2-{[(4-CHLOROPHENYL)SULFONYL]AMINO}BENZOIC ACID
443	cmpd_155	424.77	537.381	371.297	365.631	DB00862	Vardenafil
444	cmpd_22	424.736	375.695	441.822	456.69	DB00154	gamma-Homolinolenic acid
445	cmpd_582	423.696	430.202	412.888	427.998	DB03121	1-Benzyl-5-Methoxy-2-Methyl-1h-Indol-3-Yl)-Acetic Acid
446	cmpd_648	423.593	451.672	397.016	422.092	DB03494	CRA_10950
447	cmpd_843	423.402	426.469	404.762	438.975	DB04449	5-(3,3-Dihydroxypropeny)-3-Methoxy-Benzene-1,2-Diol
448	cmpd_196	423.365	401.485	441.13	427.48	DB01064	Isoproterenol
449	cmpd_1250	423.354	411.859	431.329	426.873	DB08050	5-PHENYL-2-KETO-VALERIC ACID
450	cmpd_358	423.353	480.859	350.241	438.959	DB02016	R048-8071
451	cmpd_271	423.337	419.315	421.706	428.991	DB01526	4-Androstenediol
452	cmpd_986	423.191	445.375	426.146	398.053	DB06955	3,4-bis(7-chloro-1H-indol-3-yl)-1H-pyrrole-2,5-dicarboxylic acid
453	cmpd_481	422.858	426.178	416.31	426.085	DB02725	2-Amino-4-(4-Amino-Cyclohexa-2,5-Dienyl)-Butyric Acid
454	cmpd_1051	422.763	426.56	401.476	440.253	DB07241	7-carboxy-5-hydroxy-12,13-dihydro-6H-indolo[2,3-a]pyrrolo[3,4-c]carbazole
455	cmpd_991	422.375	440.048	377.743	449.334	DB06977	(2S)-1-{[5-(1H-INDAZOL-5-YL)PYRIDIN-3-YL]OXY}-3-[(7AS)-7AH-INDOL-3-YL]PROPAN-2-AMINE
456	cmpd_34	422.336	441.787	426.003	399.218	DB00170	Menadione
457	cmpd_1287	422.013	431.143	421.631	413.264	DB08196	2-((3',5'-DIMETHOXY-4'-HYDROXYPHENYL)AZO)BENZOIC ACID
458	cmpd_1277	421.995	453.337	408.169	404.478	DB08161	(S)-2-(MERCAPTOMETHYL)-5-PHENYLPENTANOIC ACID
459	cmpd_1293	421.678	426.62	417.606	420.809	DB08216	2-((3'-TERTBUTYL-4'-HYDROXYPHENYL)AZO)BENZOIC ACID
460	cmpd_97	421.451	402.579	440.144	421.629	DB00523	Alitretinoin
461	cmpd_218	421.131	416.867	444.346	402.18	DB01193	Acebutolol
462	cmpd_808	420.865	402.748	447.827	412.019	DB04257	Palmitoleic Acid
463	cmpd_419	420.627	485.594	374.106	402.182	DB02331	(2s)-2-[(5-Benzofuran-2-Yl-Thiophen-2-Ylmethyl)-(2,4-Dichloro-Benzoyl)-Amino]-3-Phenyl-Propionic Acid
464	cmpd_1307	419.728	386.051	402.112	471.022	DB08272	(4S)-4-(2-NAPHTHYLMETHYL)-D-GLUTAMIC ACID
465	cmpd_470	419.694	401.789	410.642	446.65	DB02656	2-(4-Morpholinyl)-8-Phenyl-4h-1-Benzopyran-4-One
466	cmpd_1376	419.679	445.307	431.008	382.723	DB08562	4-(4-STYRYL-PHENYLCARBAMOYL)-BUTYRIC ACID
467	cmpd_119	419.674	439.899	413.573	405.551	DB00645	Dyclonine
468	cmpd_733	419.519	349.604	479.171	429.781	DB03849	Cis-4-Cyano-4-[3-(Cyclopentyloxy)-4-Methoxyphenyl]Cyclohexanecarboxylic Acid
469	cmpd_1216	419.457	387.715	472.799	397.857	DB07888	3-(4-HYDROXYPHENYL)-4,5-DIHYDRO-5-ISOXAZOLE-ACETIC ACID METHYL ESTER
470	cmpd_1400	419.095	439.304	403.46	414.522	DB08675	(6E)-7-{6-[(1E)-OCT-1-ENYL]-2,3-DIAZABICYCLO[2.2.1]HEPT-2-EN-5-YL}HEPT-6-ENOIC ACID
471	cmpd_562	418.911	427.69	402.132	426.91	DB03052	Dazoxiben
472	cmpd_206	418.744	418.887	410.319	427.025	DB01117	Atovaquone
473	cmpd_253	418.577	412.448	416.79	426.493	DB01446	Alpha-methyltryptamine
474	cmpd_969	418.286	462.772	372.096	419.989	DB06897	3-[3-chloro-5-(5-{[(1S)-1-phenylethyl]amino}isoxazolo[5,4-c]pyridin-3-yl)phenyl]propan-1-ol
475	cmpd_1180	417.955	426.003	429.796	398.066	DB07746	3-ETHYL-6-{[(4-FLUOROPHENYL)SULFONYL]AMINO}-2-METHYLBENZOIC ACID
476	cmpd_1103	417.816	419.868	420.689	412.892	DB07488	{(2Z)-4-AMINO-2-[(4-METHOXYPHENYL)IMINO]-2,3-DIHYDRO-1,3-THIAZOL-5-YL}(4-METHOXYPHENYL)METHANONE
477	cmpd_1192	417.558	416.446	433.705	402.523	DB07785	1-{(1R,2S)-2-HYDROXY-1-[2-(2-NAPHTHYLOXY)ETHYL]PROPYL}-1H-IMIDAZONE-4-CARBOXAMIDE
478	cmpd_783	416.936	441.821	445.06	363.927	DB04143	Indole-3-Glycerol Phosphate
479	cmpd_1002	416.906	391.566	437.478	421.673	DB07034	2,2'-{[9-(HYDROXYIMINO)-9H-FLUORENE-2,7-DIYL]BIS(OXY)}DIACETIC ACID
480	cmpd_590	416.886	429.109	380.949	440.6	DB03176	3,5-Dichloro-4-[(4-Hydroxy-3-Isopropylphenoxy)Phenylacetic Acid
481	cmpd_1218	416.8	392.777	385.797	471.826	DB07891	4-{[(14beta,17alpha)-3-hydroxyestra-1,3,5(10)-trien-17-yl]oxy}-4-oxobutanoic acid
482	cmpd_1079	416.752	422.961	432.404	394.892	DB07338	5-[2-CHLORO-4-(TRIFLUOROMETHYL)PHENOXY]-2-NITROBENZOIC ACID
483	cmpd_1048	416.602	438.391	429.984	381.43	DB07236	3-(6-HYDROXY-NAPHTHALEN-2-YL)-BENZO[D]ISOOXAZOL-6-OL
484	cmpd_1042	416.399	425.193	411.626	412.377	DB07208	(8E,10S,12Z)-10-hydroxy-6-oxooctadeca-8,12-dienoic acid
485	cmpd_813	416.311	410.54	447.064	391.33	DB04274	5,4'-Dideoxyflavanone
486	cmpd_1323	416.211	391.297	427.915	429.422	DB08334	3-FLUORO-4-HYDROXYBENZALDEHYDE O-(CYCLOHEXYLCARBONYL)OXIME
487	cmpd_1395	415.787	416.646	399.004	431.71	DB08657	2-(4-(2-((3-(5-(PYRIDIN-2-YLTHIO)THIAZOL-2-YL)UREIDO)METHYL)-1H-IMIDAZOL-4-YL)PHENOXY)ACETIC ACID
488	cmpd_840	415.377	437.588	397.572	410.972	DB04429	4'-Hydroxyflavanone
489	cmpd_1280	415.196	410.541	393.414	441.634	DB08175	(2E,4E)-11-METHOXY-3,7,11-TRIMETHYLDODECA-2,4-DIENOIC ACID
490	cmpd_1310	414.614	407.937	403.987	431.919	DB08292	(5Z)-12-CHLORO-13,15-DIHYDROXY-4,7,8,9-TETRAHYDRO-2-BENZOXACYCLOTRIDECINE-1,10(3H,11H)-DIONE
491	cmpd_274	414.26	410.162	421.268	411.35	DB01536	4-Androstenedione
492	cmpd_403	414.222	431.478	410.905	400.284	DB02266	Flufenamic Acid
493	cmpd_1057	413.678	381.792	457.095	402.146	DB07256	3-({4-[(5-CHLORO-1,3-BENZODIOXOL-4-YL)AMINO]PYRIMIDIN-2-YL}AMINO)BENZAMIDE
494	cmpd_742	413.462	412.039	408.045	420.302	DB03898	3-Chloro-4-Hydroxyphenylglycine
495	cmpd_190	412.816	443.58	396.334	398.535	DB01024	Mycophenolic acid
496	cmpd_596	412.684	400.428	418.665	418.958	DB03203	Sphingosine
497	cmpd_1111	412.626	418.709	395.094	424.075	DB07506	L-BENZYLSUCCINIC ACID
498	cmpd_956	412.425	434.46	450.055	352.76	DB06829	4-BROMO-3-(CARBOXYMETHOXY)-5-[3-(CYCLOHEXYLAMINO)PHENYL]THIOPHENE-2-CARBOXYLIC ACID
499	cmpd_1075	412.32	423.465	394.064	419.43	DB07332	ALPHA-(2,6-DICHLOROPHENYL)-ALPHA-(2-ACETYL-5-METHYLANILINO)ACETAMIDE
500	cmpd_588	411.914	400.889	409.998	424.856	DB03171	Indole-3-Propanol Phosphate
501	cmpd_612	411.863	383.324	450.165	402.101	DB03306	RU78300
502	cmpd_487	411.518	398.438	411.031	425.084	DB02752	Tosyl-D-Proline
503	cmpd_1300	411.389	405.76	410.334	418.073	DB08252	2-((4'-HYDROXYNAPHTHYL)-AZO)BENZOIC ACID
504	cmpd_639	411.338	389.392	395.395	449.228	DB03446	3-Benzylaminocarbonylphenyl-Alpha-D-Galactoside
505	cmpd_734	411.212	429.543	394.583	409.51	DB03851	Carbazole Butanoic Acid
506	cmpd_1402	411.169	420.44	415.562	397.505	DB08680	N-[4-CLORO-3-(T-BUTYLOXOME)PHENYL-2-METHYL-3-FURAN-CARBOTHIAMIDE
507	cmpd_1414	410.492	370.499	413.582	447.396	DB08713	2,6-DIMETHYL-1-(3-[3-METHYL-5-ISOXAZOLYL]-PROPANYL)-4-[2N-METHYL-2H-TETRAZOL-5-YL]-PHENOL
508	cmpd_1098	410.435	417.779	397.545	415.982	DB07446	N-(biphenyl-4-ylsulfonyl)-D-leucine
509	cmpd_113	410.246	413.152	409.171	408.416	DB00610	Metaraminol
510	cmpd_41	409.8	408.146	378.067	443.186	DB00206	Reserpine
511	cmpd_1418	409.779	381.944	409.516	437.876	DB08720	5-(5-(4-(4,5-DIHYDRO-2-OXAZOLY)PHENOXY)PENTYL)-3-METHYL ISOXAZOLE
512	cmpd_28	409.213	414.545	342.597	470.496	DB00162	Vitamin A
513	cmpd_1319	408.986	378.603	381.375	466.981	DB08322	2-DEOXY-3,4-BIS-O-[3-(4-HYDROXYPHENYL)PROPANOYL]-L-THREO-PENTARIC ACID
514	cmpd_675	408.962	393.897	406.145	426.845	DB03626	5-Methoxy-1,2-Dimethyl-3-(Phenoxymethyl)Indole-4,7-Dione
515	cmpd_803	407.976	395.322	426.078	402.529	DB04224	Oleic Acid
516	cmpd_1311	407.763	410.277	397.112	415.899	DB08293	(5E)-12-CHLORO-13,15-DIHYDROXY-4,7,8,9-TETRAHYDRO-2-BENZOXACYCLOTRIDECINE-1,10(3H,11H)-DIONE
517	cmpd_122	407.544	424.112	384.591	413.929	DB00668	Epinephrine
518	cmpd_1431	407.538	366.458	399.642	456.513	DB08744	6-methoxy-9-methyl[1,3]dioxolo[4,5-h]quinolin-8(9H)-one
519	cmpd_1278	406.807	393.292	407.12	420.009	DB08168	7-AMINO-4-METHYL-CHROMEN-2-ONE
520	cmpd_414	406.798	391.874	380.807	447.713	DB02304	Prostaglandin B2
521	cmpd_1177	406.472	381.422	440.573	397.422	DB07724	3-{5-methoxy-1-[(4-methoxyphenyl)sulfonyl]-1H-indol-3-yl}propanoic acid
522	cmpd_902	405.925	417.071	385.46	415.243	DB04747	11-TRANS-13-TRANS-15-CIS-OCTADECATRIENOIC ACID
523	cmpd_1441	405.82	401.053	433.781	382.625	DB08794	Ethyl biscoumacetate
524	cmpd_120	405.723	418.438	399.46	399.27	DB00648	Mitotane
525	cmpd_1290	405.608	404.195	416.327	396.301	DB08206	4-(1,3-BENZOXAZOL-2-YL)-2,6-DIBROMOPHENOL
526	cmpd_1132	405.557	409.055	415.155	392.462	DB07588	3,4-DI-1H-INDOL-3-YL-1H-PYRROLE-2,5-DICARBOXYLIC ACID
527	cmpd_848	405.466	394.302	402.121	419.976	DB04470	CRA_10656
528	cmpd_1041	405.356	427.379	387.454	401.234	DB07207	2-(4-HYDROXY-5-PHENYL-1H-PYRAZOL-3-YL)-1H-BENZOIMIDAZOLE-5-CARBOXAMIDINE
529	cmpd_151	405.346	414.438	384.352	417.247	DB00856	Chlorphenesin
530	cmpd_1366	405.279	387.745	452.003	376.09	DB08517	(2S)-5-hydroxy-2-(4-hydroxyphenyl)-7-methoxy-2,3-dihydro-4H-chromen-4-one
531	cmpd_1259	405.007	463.09	357.305	394.625	DB08078	{4-[3-(4-acetyl-3-hydroxy-2-propylphenoxy)propoxy]phenoxy}acetic acid
532	cmpd_1091	404.944	420.908	400.605	393.319	DB07395	4-[3-(2-Chloro-4,5-difluoro-benzoyl)ureido]-3-trifluoromethoxybenzoic acid
533	cmpd_1047	404.478	451.822	405.372	356.239	DB07233	N-{[4-(but-2-yn-1-yloxy)phenyl]sulfonyl}-5-methyl-D-tryptophan
534	cmpd_58	404.377	431.131	453.935	328.064	DB00287	Travoprost
535	cmpd_173	403.936	417.68	396.403	397.726	DB00931	Methacycline
536	cmpd_1410	403.487	371.82	404.037	434.604	DB08707	4-[3-(4-chlorophenyl)-2,1-benzisoxazol-5-yl]pyrimidin-2-amine
537	cmpd_602	403.274	392.709	412.316	404.798	DB03242	P-Aminophenyl-Alpha-D-Galactopyranoside
538	cmpd_201	403.092	370.268	408.072	430.936	DB01089	Deserpidine
539	cmpd_483	402.801	399.041	400.256	409.106	DB02740	3-Indolebutyric Acid
540	cmpd_1386	402.762	406.929	387.809	413.549	DB08619	TESTOSTERONE HEMISUCCINATE
541	cmpd_9	402.407	441.751	348.13	417.339	DB00132	Alpha-Linolenic Acid
542	cmpd_1193	402.238	391.376	309.747	505.59	DB07786	1-((1R,2S)-1-{2-[2-(4-CHLOROPHENYL)-1,3-BENZOXAZOL-7-YL]ETHYL}-2-HYDROXYPROPYL)-1H-IMIDAZOLE-4-CARBOXAMIDE
543	cmpd_1149	401.891	405.797	393.232	406.644	DB07638	(3AS,4R,9BR)-2,2-DIFLUORO-4-(4-HYDROXYPHENYL)-1,2,3,3A,4,9B-HEXAHYDROCYCLOPENTA[C]CHROMEN-8-OL
544	cmpd_76	401.501	442.072	329.846	432.584	DB00410	Mupirocin
545	cmpd_1401	401.447	383.315	374.025	447	DB08679	2-METHYL-FURAN-3-CARBOTHIOIC ACID [4-CHLORO-3-(3-METHYL-BUT-2-ENYLOXY)-PHENYL]-AMIDE
546	cmpd_1241	401.362	388.615	448.787	366.683	DB08013	(METHYLPYRIDAZINE PIPERIDINE PROPYLOXYPHENYL)ETHYLACETATE
547	cmpd_459	401.288	392.793	398.7	412.371	DB02585	4-(Hydroxymethyl)Benzamidine
548	cmpd_324	401.283	386.728	401.639	415.483	DB01791	Piclamilast
549	cmpd_845	401.171	413.622	421.866	368.025	DB04459	3,4-Dichloroisocoumarin
550	cmpd_224	401.091	419.114	412.933	371.225	DB01233	Metoclopramide
551	cmpd_1350	401.022	354.67	403.705	444.69	DB08435	(5E,14E)-11-oxoprosta-5,9,12,14-tetraen-1-oic acid
552	cmpd_900	400.832	400.934	403.03	398.532	DB04744	2-HYDROXY-1,4-NAPHTHOQUINONE
553	cmpd_192	400.236	359.593	414.277	426.837	DB01039	Fenofibrate
554	cmpd_500	400.201	395.529	396.333	408.742	DB02795	P-Anisic Acid
555	cmpd_174	399.953	398.887	400.737	400.234	DB00936	Salicyclic acid
556	cmpd_116	399.868	392.391	413.097	394.116	DB00624	Testosterone
557	cmpd_936	399.642	410.297	417.415	371.215	DB06707	Levonordefrin
558	cmpd_952	399.622	448.555	425.117	325.195	DB06803	Niclosamide
559	cmpd_272	399.588	400.7	400.697	397.366	DB01527	Clortermine
560	cmpd_516	398.97	419.172	384.728	393.01	DB02852	Domoic Acid
561	cmpd_386	398.951	413.367	394.967	388.52	DB02205	6-(1,1-Dimethylallyl)-2-(1-Hydroxy-1-Methylethyl)-2,3-Dihydro-7h-Furo[3,2-G]Chromen-7-One
562	cmpd_760	398.447	354.491	395.559	445.291	DB04010	2-(3'-Methoxyphenyl) Benzimidazole-4-Carboxamide
563	cmpd_359	398.319	358.73	408.895	427.331	DB02019	Acetyl Dithranol
564	cmpd_542	398.266	357.019	432.567	405.212	DB02955	Ricinoleic Acid
565	cmpd_1257	398.24	366.805	464.5	363.415	DB08073	(2S)-1-(1H-INDOL-3-YL)-3-{[5-(3-METHYL-1H-INDAZOL-5-YL)PYRIDIN-3-YL]OXY}PROPAN-2-AMINE
566	cmpd_1353	397.83	406.03	349.445	438.016	DB08458	(4-BROMOPHENYL)[4-({(2E)-4-[CYCLOPROPYL(METHYL)AMINO]BUT-2-ENYL}OXY)PHENYL]METHANONE
567	cmpd_711	397.411	331.351	460.597	400.284	DB03784	Elaidoylamide
568	cmpd_741	397.218	396.205	412.586	382.863	DB03892	5-N-Allyl-Arginine
569	cmpd_1023	396.546	401.078	370.898	417.661	DB07124	(2S)-1-(6H-INDOL-3-YL)-3-{[5-(7H-PYRAZOLO[3,4-C]PYRIDIN-5-YL)PYRIDIN-3-YL]OXY}PROPAN-2-AMINE
570	cmpd_189	396.518	372.402	360.718	456.433	DB01022	Phytonadione
571	cmpd_1158	396.389	394.853	376.402	417.911	DB07667	2-((3',5'-DIMETHYL-4'-HYDROXYPHENYL)AZO)BENZOIC ACID
572	cmpd_1175	396.317	411.85	375.172	401.928	DB07722	3-(4-NITRO-PHENOXY)-PROPAN-1-OL
573	cmpd_1164	396.305	393.969	395.866	399.079	DB07679	(9S,12S)-9-(1-methylethyl)-7,10-dioxo-2-oxa-8,11-diazabicyclo[12.2.2]octadeca-1(16),14,17-triene-12-carboxylic acid
574	cmpd_941	396.085	381.002	416.981	390.271	DB06726	Bufuralol
575	cmpd_293	396.063	373.609	413.177	401.402	DB01656	Roflumilast
576	cmpd_1043	395.912	365.747	428.178	393.812	DB07209	(8R,9Z,12Z)-8-hydroxy-6-oxooctadeca-9,12-dienoic acid
577	cmpd_825	395.314	382.519	414.973	388.449	DB04324	Ovalicin
578	cmpd_1125	394.544	396.701	404.875	382.057	DB07542	5-AMINO-6-CYCLOHEXYL-4-HYDROXY-2-ISOBUTYL-HEXANOIC ACID
579	cmpd_68	394.525	393.368	404.461	385.746	DB00368	Norepinephrine
580	cmpd_881	394.456	420.391	387.878	375.1	DB04643	4-{3-CHLORO-4-[3-(2,4-DICHLORO-BENZOYL)-UREIDO]-PHENOXY}-BUTYRIC ACID
581	cmpd_228	394.152	365.968	406.645	409.843	DB01250	Olsalazine
582	cmpd_1186	394.144	355.257	389.38	437.796	DB07764	FLUORESCIN
583	cmpd_1013	393.913	345.137	453.801	382.802	DB07089	N-[amino(imino)methyl]-2-[2-(2-chlorophenyl)-4-(4-propoxyphenyl)-3-thienyl]acetamide
584	cmpd_106	393.897	401.948	391.539	388.203	DB00586	Diclofenac
585	cmpd_1424	393.881	406.225	421.575	353.843	DB08726	5-(7-(4-(4,5-DIHYDRO-2-OXAZOLYL)PHENOXY)HEPTYL)-3-METHYL ISOXAZOLE
586	cmpd_1355	393.484	363.697	386.623	430.131	DB08465	2-(3-AMINO-2,5,6-TRIMETHOXYPHENYL)ETHYL 5-CHLORO-2,4-DIHYDROXYBENZOATE
587	cmpd_1337	393.044	447.912	398.324	332.896	DB08392	2-[5,6-BIS-(4-METHOXY-PHENYL)-FURO[2,3-D]PYRIMIDIN-4-YLAMINO]-ETHANOL
588	cmpd_1450	392.968	371.715	392.896	414.292	DB08905	Formestane
589	cmpd_382	392.916	397.377	384.337	397.035	DB02179	O-Trifluoromethylphenyl Anthranilic Acid
590	cmpd_17	392.881	395.491	385.612	397.54	DB00147	Pyridoxal
591	cmpd_1030	392.521	364.646	398.222	414.696	DB07151	4-(4-hydroxy-3-methylphenyl)-6-phenylpyrimidin-2(5H)-one
592	cmpd_995	392.402	397.879	378.18	401.147	DB06982	(2S)-8-[(tert-butoxycarbonyl)amino]-2-(1H-indol-3-yl)octanoic acid
593	cmpd_966	392.395	391.472	421.297	364.417	DB06870	17-HYDROXY-18A-HOMO-19-NOR-17ALPHA-PREGNA-4,9,11-TRIEN-3-ONE
594	cmpd_889	392.281	416.532	366.931	393.381	DB04665	2H-1-BENZOPYRAN-2-ONE
595	cmpd_72	392.024	396.783	373.226	406.063	DB00388	Phenylephrine
596	cmpd_1220	391.917	406.776	380.847	388.128	DB07905	(1aR,8S,13S,14S,15aR)-5,13,14-trihydroxy-3-methoxy-8-methyl-8,9,13,14,15,15a-hexahydro-6H-oxireno[k][2]benzoxacyclotetradecine-6,12(1aH)-dione
597	cmpd_65	391.721	385.613	411.013	378.537	DB00323	Tolcapone
598	cmpd_1369	391.563	410.821	398.122	365.746	DB08529	(6E,11E)-HEPTADECA-6,11-DIENE-9,9-DIYLBIS(PHOSPHONIC ACID)
599	cmpd_429	391.545	373.026	391.033	410.575	DB02384	(E)-2-Fluoro-P-Hydroxycinnamate
600	cmpd_1167	391.13	398.41	391.917	383.063	DB07694	2,5-dichloro-N-(3,5-dibromo-4-hydroxyphenyl)benzamide
601	cmpd_295	390.198	386.322	397.294	386.978	DB01672	2,3-Dihydroxy-Benzoic Acid
602	cmpd_135	389.39	381.495	382.944	403.732	DB00755	Tretinoin
603	cmpd_1165	388.903	390.261	381.893	394.554	DB07690	(3ALPHA,5BETA,12ALPHA)-3,12-DIHYDROXYCHOLAN-24-OIC ACID
604	cmpd_450	388.563	381.489	404.15	380.05	DB02521	2,5,7-Trihydroxynaphthoquinone
605	cmpd_638	387.745	393.111	384.863	385.26	DB03441	2-Benzyl-3-Iodopropanoic Acid
606	cmpd_722	387.362	397.319	413.602	351.165	DB03808	4,4'[1,6-Hexanediylbis(Oxy)]Bisbenzenecarboximidamide
607	cmpd_56	387.318	477.095	279.559	405.3	DB00275	Olmesartan
608	cmpd_1357	387.305	392.646	385.82	383.449	DB08467	6-(2,3,4,5,6,7-HEXAHYDRO-2,4,4-TRIMETHYL-1-METYLENEINDEN-2-YL)-3-METHYLHEXA-2,4-DIENOIC ACID
609	cmpd_1074	387.002	390.935	413.23	356.841	DB07326	6-chloro-N-pyrimidin-5-yl-3-{[3-(trifluoromethyl)phenyl]amino}-1,2-benzisoxazole-7-carboxamide
610	cmpd_1371	386.974	383.271	399.633	378.019	DB08541	[(3S)-9-hydroxy-1-methyl-10-oxo-4,10-dihydro-3H-benzo[g]isochromen-3-yl]acetic acid
611	cmpd_1063	386.945	366.275	409.496	385.063	DB07295	2-[(7-HYDROXY-NAPHTHALEN-1-YL)-OXALYL-AMINO]-BENZOIC ACID
612	cmpd_49	386.87	386.005	379.248	395.357	DB00253	Medrysone
613	cmpd_564	385.752	388.583	388.744	379.93	DB03060	Sri-9662
614	cmpd_197	385.335	400.846	374.986	380.174	DB01065	Melatonin
615	cmpd_687	385.203	371.684	387.415	396.509	DB03696	Lanosterol
616	cmpd_63	385.046	357.358	372.445	425.336	DB00310	Chlorthalidone
617	cmpd_191	384.883	370.748	381.194	402.706	DB01025	Amlexanox
618	cmpd_959	384.845	364.184	392.756	397.594	DB06854	2-(2-HYDROXY-BIPHENYL)-1H-BENZOIMIDAZOLE-5-CARBOXAMIDINE
619	cmpd_973	384.754	347.611	392.602	414.049	DB06907	2-(2,6-DICHLOROPHENYL)-1,3-BENZOXAZOLE-6-CARBOXYLIC ACID
620	cmpd_111	384.748	371.352	396.394	386.497	DB00603	Medroxyprogesterone
621	cmpd_993	384.435	384.456	373.364	395.486	DB06980	(2S)-2-(1H-indol-3-yl)hexanoic acid
622	cmpd_294	384.323	383.049	384.147	385.772	DB01668	Nanaomycin D
623	cmpd_896	384.053	354.259	412.561	385.339	DB04704	(3BETA,20R)-CHOLEST-5-ENE-3,20-DIOL
624	cmpd_30	383.929	382.688	384.848	384.25	DB00165	Pyridoxine
625	cmpd_1417	383.91	365.845	392.155	393.729	DB08719	5-(5-(6-CHLORO-4-(4,5-DIHYDRO-2-OXAZOLYL)PHENOXY)PENTYL)-3-METHYL ISOXAZOLE
626	cmpd_933	383.676	345.335	395.948	409.746	DB06689	Ethanolamine Oleate
627	cmpd_114	383.052	399.46	371.158	378.537	DB00612	Bisoprolol
628	cmpd_250	382.886	358.788	388.051	401.819	DB01441	5-Methoxy-N,N-diisopropyltryptamine
629	cmpd_1040	382.779	415.539	392.27	340.528	DB07204	(1S)-1-(1H-INDOL-3-YLMETHYL)-2-(2-PYRIDIN-4-YL-[1,7]NAPHTYRIDIN-5-YLOXY)-EHYLAMINE
630	cmpd_94	382.384	332.941	360.003	454.208	DB00502	Haloperidol
631	cmpd_416	381.612	375.206	378.631	390.999	DB02321	5-(3-Amino-4,4-Dihyroxy-Butylsulfanylmethyl)-Tetrahydro-Furan-2,3,4-Triol
632	cmpd_297	380.505	359.525	392.963	389.028	DB01686	N,N-dimethylarginine
633	cmpd_132	380.36	334.064	410.708	396.309	DB00738	Pentamidine
634	cmpd_245	380.245	370.912	394.924	374.899	DB01428	Oxybenzone
635	cmpd_504	379.961	351.357	355.233	433.292	DB02809	Brodimoprim-4,6-Dicarboxylate
636	cmpd_908	379.942	364.641	381.611	393.573	DB04790	2,5-bis-o-{3-[amino(imino)methyl]phenyl}-1,4:3,6-dianhydro-d-glucitol
637	cmpd_1169	379.914	361.045	348.79	429.908	DB07701	1-BENZYL-4-[(5,6-DIMETHOXY-1-INDANON-2-YL)METHYL]PIPERIDINE
638	cmpd_673	379.356	359.469	386.4	392.2	DB03619	Deoxycholic Acid
639	cmpd_268	378.22	380.294	373.882	380.483	DB01521	Clostebol
640	cmpd_975	378.067	396.009	377.21	360.983	DB06912	UNDECA-3,7-DIENE-1,3,7,11-TETRACARBALDEHYDE
641	cmpd_435	377.842	384.539	383.941	365.047	DB02434	4-(2-Thienyl)Butyric Acid
642	cmpd_640	377.68	408.844	343.317	380.88	DB03451	1alpha,25-Dihydroxyl-20-Epi-22-Oxa-24,26,27-Trihomovitamin D3
643	cmpd_1144	377.573	368.867	391.419	372.433	DB07625	4-(2-aminoethoxy)-N-(2,5-diethoxyphenyl)-3,5-dimethylbenzamide
644	cmpd_188	377.336	373.969	379.033	379.005	DB01017	Minocycline
645	cmpd_492	377.329	395.126	372.533	364.328	DB02767	3-Hydroxy-Myristic Acid
646	cmpd_407	376.933	376.112	377.048	377.639	DB02280	(R)-Mandelic Acid
647	cmpd_621	376.413	374.718	378.121	376.4	DB03357	(S)-Mandelic Acid
648	cmpd_318	376.17	362.361	362.367	403.781	DB01768	Methylumbelliferyl Sialic Acid
649	cmpd_458	376.132	335.283	359.761	433.353	DB02581	5-[2,3-Dichloro-4-(5-{1-[2-(2-Guanidino-4-Methyl-Pentanoylamino)-Acetyl]-Piperidin-4-Yl}-1-Methyl-1h-Pyrazol-3-Yl)-Phenoxymethyl]-Furan-2-Carboxylic Acid
650	cmpd_736	375.141	390.013	354.871	380.539	DB03865	6-Chloro-2-(2-Hydroxy-Biphenyl-3-Yl)-1h-Indole-5-Carboxamidine
651	cmpd_1161	374.917	375.787	379.633	369.332	DB07673	DEAMINO-METHYL-PHENYLALANINE
652	cmpd_138	374.636	383.915	341.316	398.678	DB00759	Tetracycline
653	cmpd_841	374.294	371.659	382.776	368.447	DB04432	ZK-805623
654	cmpd_277	374.288	384.11	373.36	365.394	DB01547	Drotebanol
655	cmpd_1343	373.621	327.695	407.188	385.979	DB08402	2-[(2,4-DICHLOROBENZOYL)AMINO]-5-(PYRIMIDIN-2-YLOXY)BENZOIC ACID
656	cmpd_994	373.592	363.669	365.838	391.269	DB06981	(2S)-2-(1H-indol-3-yl)pentanoic acid
657	cmpd_862	373.551	413.701	350.67	356.282	DB04557	Arachidonic Acid
658	cmpd_82	372.947	342.388	345.002	431.45	DB00453	Clomocycline
659	cmpd_972	372.945	369.672	372.606	376.556	DB06903	(1S,3aS,5aR,8aS)-1,7,7-trimethyl-1,2,3,3a,5a,6,7,8-octahydrocyclopenta[c]pentalene-4-carboxylic acid
660	cmpd_1302	372.816	365.892	371.498	381.059	DB08258	6-{[(CYCLOHEXYLAMINO)CARBONYL]AMINO}HEXANOIC ACID
661	cmpd_456	371.864	355.275	363.242	397.074	DB02544	N-(6-{[3-(4-Bromophenyl)-1,2-Benzisothiazol-6-Yl]Oxy}Hexyl)-N-Methylprop-2-En-1-Amine
662	cmpd_789	371.808	383.458	369.136	362.831	DB04175	Mdl-29951
663	cmpd_133	371.621	370.044	381.602	363.216	DB00741	Hydrocortisone
664	cmpd_1272	371.532	360.027	389.638	364.93	DB08127	1,3,3-trimethyl-2-[(1E,3E)-3-methylpenta-1,3-dien-1-yl]cyclohexene
665	cmpd_511	370.959	356.122	384.597	372.158	DB02839	2,4-Dihydroxybenzoic Acid
666	cmpd_1228	370.944	351.371	380.623	380.838	DB07932	dimethyl (1R,4S)-5,6-bis(4-hydroxyphenyl)-7-oxabicyclo[2.2.1]hepta-2,5-diene-2,3-dicarboxylate
667	cmpd_726	370.913	372.958	374.553	365.227	DB03819	Salicylhydroxamic Acid
668	cmpd_1215	370.772	371.425	387.884	353.007	DB07886	(11alpha,14beta)-11,17,21-trihydroxypregn-4-ene-3,20-dione
669	cmpd_421	370.6	406.943	357.054	347.803	DB02339	Allyl-{6-[3-(4-Bromo-Phenyl)-Benzofuran-6-Yloxy]-Hexyl-}-Methyl-Amin
670	cmpd_1449	370.26	422.326	317.678	370.776	DB08896	Regorafenib
671	cmpd_715	370.252	386.627	364.82	359.309	DB03791	(3-{3-[[2-Chloro-3-(Trifluoromethyl)Benzyl](2,2-Diphenylethyl)Amino]Propoxy}Phenyl)Acetic Acid
672	cmpd_804	370.214	366.505	375.403	368.733	DB04228	(2r)-Amino(3,5-Dihydroxyphenyl)Acetic Acid
673	cmpd_853	369.717	329.982	395.99	383.179	DB04517	Dipyrromethane Cofactor
674	cmpd_1233	369.466	413.917	351.994	342.487	DB07979	(2E)-3-(3,4-DIHYDROXYPHENYL)-2-IMINOPROPANOIC ACID
675	cmpd_985	369.402	350.011	376.991	381.203	DB06954	2-(cycloheptylmethyl)-1,1-dioxido-1-benzothiophen-6-yl sulfamate
676	cmpd_1404	369.115	365.641	361.888	379.815	DB08687	N-[(1-CHLORO-4-HYDROXYISOQUINOLIN-3-YL)CARBONYL]GLYCINE
677	cmpd_1189	369.104	427.192	390.46	289.659	DB07773	5-FLUOROINDOLE PROPANOL PHOSPHATE
678	cmpd_1031	369.007	379.747	364.472	362.803	DB07172	(5R,6E,8Z,11Z,14Z,17Z)-5-hydroxyicosa-6,8,11,14,17-pentaenoic acid
679	cmpd_770	368.446	369.628	371.332	364.378	DB04061	Alpha-Amino-2-Indanacetic Acid
680	cmpd_1009	367.776	351.131	344.806	407.392	DB07070	(2S)-2-{3-[({[2-fluoro-4-(trifluoromethyl)phenyl]carbonyl}amino)methyl]-4-methoxybenzyl}butanoic acid
681	cmpd_230	367.692	320.855	371.277	410.945	DB01288	Fenoterol
682	cmpd_52	367.629	351.049	351.978	399.86	DB00256	Lymecycline
683	cmpd_475	367.624	374.048	342.783	386.041	DB02675	(4-Hydroxymaltosephenyl)Glycine
684	cmpd_1429	367.617	359.967	379.034	363.849	DB08737	(3AS,4R,9BR)-4-(4-HYDROXYPHENYL)-1,2,3,3A,4,9B-HEXAHYDROCYCLOPENTA[C]CHROMEN-9-OL
685	cmpd_252	366.703	385.296	363.159	351.653	DB01445	Bufotenine
686	cmpd_1053	366.281	356.34	381.605	360.897	DB07245	6-[2-(3'-METHOXYBIPHENYL-3-YL)ETHYL]PYRIDIN-2-AMINE
687	cmpd_683	365.717	360.54	380.645	355.966	DB03682	Dibenzofuran-4,6-Dicarboxylic Acid
688	cmpd_349	365.579	368.324	364.82	363.594	DB01931	Dcka, 5,7-Dichlorokynurenic Acid
689	cmpd_1312	365.185	391.284	332.117	372.153	DB08298	(2S)-2-(6-methoxynaphthalen-2-yl)propanoic acid
690	cmpd_920	365.174	386.655	351.859	357.008	DB04816	Dantron
691	cmpd_1196	364.946	360.366	355.082	379.39	DB07802	3,8-DIBROMO-7-HYDROXY-4-METHYL-2H-CHROMEN-2-ONE
692	cmpd_193	364.835	389.219	332.385	372.9	DB01046	Lubiprostone
693	cmpd_882	364.249	355.181	352.976	384.591	DB04644	4-{4-[3-(2,4-DICHLORO-BENZOYL)-UREIDO]-2,3-DIMETHYL-PHENOXY}-BUTYRIC ACID
694	cmpd_1118	363.976	340.827	377.717	373.383	DB07525	3-(3-methoxybenzyl)-1H-pyrrolo[2,3-b]pyridine
695	cmpd_168	363.967	385.174	374.802	331.926	DB00912	Repaglinide
696	cmpd_1423	363.776	371.111	326.968	393.249	DB08725	5-(7-(5-HYDRO-4-ETHYL-2-OXAZOLYL)PHENOXY)HEPTYL)-3-METHYL ISOXAZOLE
697	cmpd_549	363.767	344.059	379.342	367.899	DB02982	Bombykol
698	cmpd_686	363.335	354.03	337.571	398.405	DB03695	6-(2,5-Dimethoxy-Benzyl)-5-Methyl-Pyrido[2,3-D]Pyrimidine-2,4-Diamine
699	cmpd_376	363.086	337.903	365.121	386.234	DB02130	4-Hydroxy-3-Methoxybenzoate
700	cmpd_389	362.763	371.529	337.549	379.21	DB02224	(2s,3s)-Trans-Dihydroquercetin
701	cmpd_997	362.702	390.275	362.127	335.703	DB07011	(3S)-1-(1,3-BENZODIOXOL-5-YLMETHYL)-3-[4-(1H-IMIDAZOL-1-YL)PHENOXY]PIPERIDINE
702	cmpd_1392	362.323	355.707	366.814	364.448	DB08648	8-HYDROXY-2-OXA-BICYCLO[3.3.1]NON-6-ENE-3,5-DICARBOXYLIC ACID
703	cmpd_302	362.263	360.895	360.255	365.639	DB01702	2-(3,4-Dihydroxyphenyl)Acetic Acid
704	cmpd_598	362.016	352.263	342.072	391.712	DB03212	4-Deoxyglucarate
705	cmpd_960	361.608	366.715	349.323	368.787	DB06855	6-FLUORO-2-(2-HYDROXY-3-ISOBUTOXY-PHENYL)-1H-BENZOIMIDAZOLE-5-CARBOXAMIDINE
706	cmpd_1214	361.526	356.44	369.247	358.892	DB07880	2-((4'-HYDROXYPHENYL)-AZO)BENZOIC ACID
707	cmpd_145	361.482	371.037	347.947	365.461	DB00800	Fenoldopam
708	cmpd_36	361.371	332.308	381.338	370.466	DB00175	Pravastatin
709	cmpd_1188	361.3	355.511	367.698	360.691	DB07768	(10ALPHA,13ALPHA,14BETA,17ALPHA)-17-HYDROXYANDROST-4-EN-3-ONE
710	cmpd_937	360.307	425.519	350.919	304.483	DB06708	Lumefantrine
711	cmpd_1327	360.227	398.139	361.594	320.948	DB08350	5-[3-(2-METHOXYPHENYL)-1H-PYRROLO[2,3-B]PYRIDIN-5-YL]-N,N-DIMETHYLPYRIDINE-3-CARBOXAMIDE
712	cmpd_534	360.09	360.325	359.668	360.276	DB02924	D-Limonene 1,2-Epoxide
713	cmpd_488	359.586	368.339	346.841	363.577	DB02758	Indolylpropionic Acid
714	cmpd_1388	359.527	350.572	335.111	392.899	DB08635	N-(TRANS-4'-NITRO-4-STILBENYL)-N-METHYL-5-AMINO-PENTANOIC ACID
715	cmpd_1381	359.255	353.525	365.679	358.562	DB08587	SINAPINATE
716	cmpd_897	359.14	356.164	362.882	358.374	DB04705	(3BETA)-CHOLEST-5-ENE-3,25-DIOL
717	cmpd_1131	359.091	354.088	360.574	362.611	DB07581	5-AMINO-6-CYCLOHEXYL-4-HYDROXY-2-ISOPROPYL-HEXANOIC ACID
718	cmpd_25	358.987	355.347	327.742	393.873	DB00159	Icosapent
719	cmpd_1179	358.936	347.213	360.763	368.832	DB07740	(3R,5S,7R,12S,13R)-13-FORMYL-12,14-DIHYDROXY-3,5,7-TRIMETHYLTETRADECANOIC ACID
720	cmpd_1159	358.93	340.059	319.392	417.34	DB07668	3-(4-DIETHYLAMINO-2-HYDROXY-PHENYL)-2-METHYL-PROPIONIC ACID
721	cmpd_351	358.84	357.918	363.252	355.35	DB01947	RU78262
722	cmpd_1020	358.441	371.705	366.715	336.904	DB07111	(4S,5E,7Z,10Z,13Z,16Z,19Z)-4-hydroxydocosa-5,7,10,13,16,19-hexaenoic acid
723	cmpd_387	358.248	397.698	314.762	362.284	DB02209	Pyridoxine-5'-Phosphate
724	cmpd_440	358.19	382.927	337.977	353.667	DB02455	Fluoresceinylthioureido
725	cmpd_454	358.168	378.755	351.936	343.813	DB02537	2-Hydroxy-5-({1-[(4-Methylphenoxy)Methyl]-3-Oxoprop-1-Enyl}Amino)-L-Tyrosine
726	cmpd_911	357.817	348.377	379.95	345.125	DB04793	2-O-(3'-AMIDINOPHENYL)-5-O-(4''-AMIDINOPHENYL}-1,4:3,6-DIANHYDRO-D-SORBITOL
727	cmpd_531	357.76	379.133	316.823	377.324	DB02918	6-(4-Difluoromethoxy-3-Methoxy-Phenyl)-2h-Pyridazin-3-One
728	cmpd_1393	357.06	369.704	359.845	341.632	DB08650	(1R,3S,5S,8R)-8-HYDROXY-2-OXABICYCLO[3.3.1]NON-6-ENE-3,5-DICARBOXYLIC ACID
729	cmpd_355	356.96	345.903	360.419	364.559	DB02000	Gamma-Phenyl-Butyric Acid
730	cmpd_1268	356.85	278.647	317.406	474.498	DB08108	N-({6-[(4-CYANOBENZYL)OXY]NAPHTHALEN-2-YL}SULFONYL)-D-GLUTAMIC ACID
731	cmpd_279	356.821	352.711	365.566	352.187	DB01556	Chlorphentermine
732	cmpd_366	356.691	351.07	346.314	372.689	DB02080	1-{2-[2-(2-Methoxyethoxy)Ethoxy]Ethoxy}-4-(1,1,3,3-Tetramethylbutyl)Benzene
733	cmpd_1275	356.635	397.879	333.881	338.145	DB08154	3-chloro-5-[2-chloro-5-(1H-indazol-3-ylmethoxy)phenoxy]benzonitrile
734	cmpd_208	356.565	413.372	341.644	314.68	DB01125	Anisindione
735	cmpd_498	356.476	349.824	366.441	353.162	DB02789	Pregnenolone
736	cmpd_1358	356.422	354.839	375.086	339.342	DB08468	2,3,7,8-tetrahydroxychromeno[5,4,3-cde]chromene-5,10-dione
737	cmpd_48	355.817	354.193	361.761	351.498	DB00244	Mesalazine
738	cmpd_729	355.502	347.668	370.043	348.796	DB03828	RU78299
739	cmpd_1084	355.317	375.116	339.345	351.489	DB07371	3-(10-METHYL-ANTHRACEN-9-YL)-PROPIONIC ACID
740	cmpd_992	355.247	373.384	366.301	326.055	DB06978	N'-[(1E)-(3,5-dibromo-2,4-dihydroxyphenyl)methylidene]-4-methoxybenzohydrazide
741	cmpd_585	354.854	343.495	369.654	351.414	DB03144	N-Omega-Hydroxy-L-Arginine
742	cmpd_763	354.457	375.722	333.293	354.355	DB04038	Ergosterol
743	cmpd_1364	353.717	330.986	338.539	391.627	DB08510	5-ALPHA-PREGNANE-3-BETA-OL-HEMISUCCINATE
744	cmpd_365	353.671	344.861	369.473	346.679	DB02076	6-Phosphogluconic Acid
745	cmpd_1168	353.278	373.241	345.501	341.093	DB07695	N-(3,5-dibromo-4-hydroxyphenyl)-4-hydroxy-3,5-dimethylbenzamide
746	cmpd_1303	353.235	349.605	345.361	364.739	DB08259	7-{[(CYCLOHEXYLAMINO)CARBONYL]AMINO}HEPTANOIC ACID
747	cmpd_154	353.013	358.468	343.144	357.428	DB00861	Diflunisal
748	cmpd_768	352.908	351.669	359.157	347.898	DB04055	2,3-Dicarboxy-4-(2-Chloro-Phenyl)-1-Ethyl-5-Isopropoxycarbonyl-6-Methyl-Pyridinium
749	cmpd_1	352.397	329.113	329.929	398.149	DB00114	Pyridoxal Phosphate
750	cmpd_490	352.221	349.569	348.035	359.058	DB02763	5-Mercapto-2-Nitro-Benzoic Acid
751	cmpd_886	352.092	336.014	339.397	380.864	DB04652	(11-BETA)-11,21-DIHYDROXY-PREGN-4-ENE-3,20-DIONE
752	cmpd_476	351.804	377.275	340.144	337.993	DB02698	N-(M-Trifluoromethylphenyl) Phenoxazine-4,6-Dicarboxylic Acid
753	cmpd_375	351.767	334.873	335.688	384.74	DB02126	4-Carboxycinnamic Acid
754	cmpd_1316	351.765	383.723	326.449	345.122	DB08308	SUCCINIC ACID MONO-(13-METHYL-3-OXO-2,3,6,7,8,9,10,11,12,13,14,15,16,17-TETRADECAHYDRO-1H-CYCLOPENTA[A]PHENANTHREN-17-YL) ESTER
755	cmpd_360	351.59	355.303	348.352	351.115	DB02024	3-phenylpropionic acid
756	cmpd_1243	351.409	312.881	360.785	380.562	DB08020	(3AS,4R,9BR)-4-(4-HYDROXYPHENYL)-6-(METHOXYMETHYL)-1,2,3,3A,4,9B-HEXAHYDROCYCLOPENTA[C]CHROMEN-8-OL
757	cmpd_614	350.641	375.494	349.117	327.312	DB03314	Fluorotryptophane
758	cmpd_19	350.506	344.366	359.082	348.07	DB00150	L-Tryptophan
759	cmpd_67	350.35	315.672	395.832	339.546	DB00328	Indomethacin
760	cmpd_1130	350.21	338.599	393.074	318.956	DB07574	2-MERCAPTO-N-[1,2,3,10-TETRAMETHOXY-9-OXO-5,6,7,9-TETRAHYDRO-BENZO[A]HEPTALEN-7-YL]ACETAMIDE
761	cmpd_903	350.127	341.813	343.8	364.767	DB04750	OREGON GREEN 488 CARBOXYLATE
762	cmpd_909	349.845	303.164	403.08	343.292	DB04791	2-O-(4'-AMIDINOPHENYL)-5-O-(3''-AMIDINOPHENYL)-1,4:3,6-DIANHYDRO-D-SORBITOL
763	cmpd_129	349.623	339.207	302.646	407.015	DB00715	Paroxetine
764	cmpd_1087	349.594	356.497	341.552	350.732	DB07381	S-Atrolactic Acid
765	cmpd_198	349.457	348.248	351.472	348.652	DB01070	Dihydrotachysterol
766	cmpd_917	349.211	343.057	334.733	369.843	DB04813	Bithionol
767	cmpd_465	349.157	340.42	355.557	351.494	DB02639	4-Methylumbelliferyl-Alpha-D-Glucose
768	cmpd_287	349.027	364.628	349.62	332.833	DB01639	N-Methyl-Pyridoxal-5'-Phosphate
769	cmpd_860	348.748	347.689	339.839	358.717	DB04552	Niflumic Acid
770	cmpd_826	348.457	357.454	341.162	346.754	DB04328	Shikimate-3-Phosphate
771	cmpd_128	347.686	339.048	350.924	353.086	DB00695	Furosemide
772	cmpd_1024	347.347	329.66	343.583	368.797	DB07125	4-(6-{[(1R)-1-(hydroxymethyl)propyl]amino}imidazo[1,2-b]pyridazin-3-yl)benzoic acid
773	cmpd_544	346.876	322.712	370.845	347.071	DB02965	Ndelta-(N'-Sulphodiaminophosphinyl)-L-Ornithine
774	cmpd_43	346.758	421.543	350.58	268.152	DB00221	Isoetharine
775	cmpd_431	346.605	277.868	437.683	324.264	DB02400	5-Methoxy-1,2-Dimethyl-3-(4-Nitrophenoxymethyl)Indole-4,7-Dione
776	cmpd_328	346.407	361.416	361.31	316.496	DB01815	Nz-(Dicarboxymethyl)Lysine
777	cmpd_142	346.338	349.718	341.719	347.576	DB00784	Mefenamic acid
778	cmpd_1022	346.249	353.377	342.273	343.098	DB07119	1-CHLORO-6-(4-HYDROXYPHENYL)-2-NAPHTHOL
779	cmpd_1320	346.224	342.1	346.034	350.539	DB08327	2-(3,6-DIHYDROXYPHENYL)ACETIC ACID
780	cmpd_1221	346.19	337.561	333.01	367.998	DB07907	(2S)-2-HYDROXYOCTANOIC ACID
781	cmpd_1436	346.172	317.017	335.784	385.716	DB08764	4-BROMO-2-FLUORO-N-[(4E)-6-METHOXY-7-[(1-METHYLPIPERIDIN-4-YL)METHOXY]QUINAZOLIN-4(1H)-YLIDENE]ANILINE
782	cmpd_130	346.105	378.838	308.545	350.933	DB00723	Methoxamine
783	cmpd_755	345.67	328.162	358.079	350.769	DB03974	L-Homoarginine
784	cmpd_807	344.97	375.391	344.998	314.522	DB04256	4-(1-Amino-1-Carboxy-Ethyl)-Benzoic Acid
785	cmpd_1101	344.704	326.812	349.753	357.548	DB07462	(3,4-DIHYDROXY-2-NITROPHENYL)(PHENYL)METHANONE
786	cmpd_822	344.647	344.807	345.503	343.63	DB04308	(2r)-Amino(4-Hydroxyphenyl)Acetic Acid
787	cmpd_263	344.586	361.218	327.014	345.525	DB01500	4-Hydroxy-19-nortestosterone
788	cmpd_1056	344.525	367.029	343.341	323.204	DB07252	3-({4-[(5-chloro-1,3-benzodioxol-4-yl)amino]pyrimidin-2-yl}amino)benzenesulfonamide
789	cmpd_731	344.483	343.534	337.391	352.524	DB03841	Y-700
790	cmpd_1379	344.386	332.342	340.701	360.116	DB08571	4-(ACETYLAMINO)-5-AMINO-3-HYDROXYBENZOIC ACID
791	cmpd_609	344.247	317.568	344.361	370.813	DB03302	4,5,6,7-Tetrachloro-3h-Isobenzofuran-1-One
792	cmpd_955	343.58	357.955	349.064	323.722	DB06828	5-[2-(1H-pyrrol-1-yl)ethoxy]-1H-indole
793	cmpd_1187	342.941	337.05	350.785	340.988	DB07767	3-(4-HYDROXY-3-METHOXYPHENYL)-2-PROPENOIC ACID
794	cmpd_1045	342.551	348.501	335.703	343.449	DB07229	3-{5-[AMINO(IMINIO)METHYL]-1H-INDOL-2-YL}-5-METHOXY-1,1'-BIPHENYL-2-OLATE
795	cmpd_703	342.532	376.699	333.395	317.501	DB03756	Docosa-4,7,10,13,16,19-Hexaenoic Acid
796	cmpd_926	342.195	370.563	335.217	320.806	DB04855	Dronedarone
797	cmpd_1373	342.144	324.402	375.021	327.009	DB08547	PROGESTERONE-11-ALPHA-OL-HEMISUCCINATE
798	cmpd_115	342.076	306.07	381.794	338.364	DB00618	Demeclocycline
799	cmpd_462	341.966	341.998	345.86	338.04	DB02601	4-Hydroxyphenylglycine
800	cmpd_817	341.607	341.34	352.246	331.236	DB04287	(S)-5-(4-Benzyloxy-Phenyl)-4-(7-Phenyl-Heptanoylamino)-Pentanoic Acid
801	cmpd_947	341.561	336.31	352.477	335.895	DB06751	Drotaverine
802	cmpd_836	341.377	341.039	336.345	346.747	DB04406	3-(Phosphonomethyl)Pyridine-2-Carboxylic Acid
803	cmpd_1205	341.127	332.315	335.993	355.073	DB07834	N-(cyclopropylmethyl)-2'-methyl-5'-(5-methyl-1,3,4-oxadiazol-2-yl)biphenyl-4-carboxamide
804	cmpd_798	340.646	368.976	344.997	307.965	DB04207	N-(5-Amino-5-Carboxypentyl)Glutamic Acid
805	cmpd_1008	340.571	363.032	322.439	336.242	DB07060	3-(INDOL-3-YL) LACTATE
806	cmpd_75	340.533	321.78	361.438	338.382	DB00400	Griseofulvin
807	cmpd_818	340.419	339.833	337.967	343.456	DB04291	(2s)-Amino(4-Hydroxyphenyl)Acetic Acid
808	cmpd_70	340.362	330.632	340.2	350.253	DB00378	Dydrogesterone
809	cmpd_238	340.029	341.947	328.902	349.239	DB01397	Magnesium salicylate
810	cmpd_304	339.71	345.73	337.178	336.223	DB01708	Dehydroepiandrosterone
811	cmpd_1227	339.372	344.482	347.471	326.164	DB07930	(3R)-3-HYDROXYDODECANOIC ACID
812	cmpd_1242	339.255	316.411	362.308	339.047	DB08014	(METHYLPYRIDAZINE PIPERIDINE BUTYLOXYPHENYL)ETHYLACETATE
813	cmpd_556	339.172	359.421	326.706	331.39	DB03035	1,8-Di-Hydroxy-4-Nitro-Anthraquinone
814	cmpd_1135	338.717	340.858	350.39	324.902	DB07598	2,3,6A,7,8,9-HEXAHYDRO-11H-[1,4]DIOXINO[2,3-G]PYRROLO[2,1-B][1,3]BENZOXAZIN-11-ONE
815	cmpd_939	338.531	350.344	338.396	326.853	DB06716	Fospropofol
816	cmpd_1234	337.869	340.158	313.77	359.679	DB07983	1-(4-IODOBENZOYL)-5-METHOXY-2-METHYL INDOLE-3-ACETIC ACID
817	cmpd_1299	337.786	319.795	320.905	372.658	DB08240	N-(4-CHLOROPHENYL)-3-(PHOSPHONOOXY)NAPHTHALENE-2-CARBOXAMIDE
818	cmpd_1298	337.702	338.727	340.322	334.056	DB08232	{5-(5-AMINO-1H-PYRROLO[3,2-B]PYRIDIN-2-YL)-6-HYDROXY-3'-NITRO-BIPHENYL-3-YL]-ACETIC ACID
819	cmpd_401	337.389	326.521	330.955	354.691	DB02260	4-Oxosebacic Acid
820	cmpd_644	337.328	311.381	327.155	373.449	DB03466	BMS184394
821	cmpd_1363	337.299	350.438	315.017	346.443	DB08509	1-[6-(2-CHLORO-4-METHYXYPHENOXY)-HEXYL]-IMIDAZOLE
822	cmpd_1382	337.177	349.661	342.943	318.926	DB08589	SYRINGATE
823	cmpd_194	336.859	342.485	318.851	349.241	DB01050	Ibuprofen
824	cmpd_872	336.741	311.716	353.569	344.939	DB04596	4,6-O-(1-CARBOXYETHYLIDENE)-BETA-D-MANNOSE-(1->4)-BETA-D-GLUCURONIC ACID
825	cmpd_163	336.292	275.751	377.176	355.95	DB00901	Bitolterol
826	cmpd_802	336.233	332.76	346.548	329.391	DB04223	Nitroarginine
827	cmpd_667	336.112	332.349	317.982	358.006	DB03595	CRA_9785
828	cmpd_96	336.001	349.413	314.078	344.511	DB00514	Dextromethorphan
829	cmpd_1035	335.661	344.531	328.921	333.532	DB07187	6-[(5-CHLORO-3-METHYL-1-BENZOFURAN-2-YL)SULFONYL]PYRIDAZIN-3(2H)-ONE
830	cmpd_377	335.637	354.834	346.884	305.192	DB02154	2,3-Bis-Benzo[1,3]Dioxol-5-Ylmethyl-Succinic Acid
831	cmpd_464	335.552	333.64	338.702	334.314	DB02636	9-Hydroxy-8-Methoxy-6-Nitro-Phenanthrol[3,4-D][1,3]Dioxole-5-Carboxylic Acid
832	cmpd_118	335.378	320.436	350.401	335.297	DB00636	Clofibrate
833	cmpd_657	334.936	349.519	329.901	325.387	DB03523	6-Fluoro-2-(2'-Fluoro-1,1'-Biphenyl-4-Yl)-3-Methylquinoline-4-Carboxylic Acid
834	cmpd_1354	334.849	422.521	270.348	311.679	DB08464	METHYL 3-CHLORO-2-{3-[(2,5-DIHYDROXY-4-METHOXYPHENYL)AMINO]-3-OXOPROPYL}-4,6-DIHYDROXYBENZOATE
835	cmpd_635	334.308	332.083	335.991	334.849	DB03430	(2s)-Hydroxy(4-Hydroxyphenyl)Ethanenitrile
836	cmpd_877	332.978	300.482	371.269	327.183	DB04624	DERIVATIVE OF AKLANONIC ACID METHYL ESTER (AAME)
837	cmpd_1286	332.809	345.979	312.445	340.003	DB08190	N-[2-(2-iodo-5-methoxy-1H-indol-3-yl)ethyl]acetamide
838	cmpd_601	332.703	361.576	327.181	309.352	DB03237	2,3-Dihydroxy-5-Oxo-Hexanedioate
839	cmpd_983	332.611	330.435	324.465	342.933	DB06950	4-chloro-N'-[(1E)-(3,5-dibromo-2,4-dihydroxyphenyl)methylidene]benzohydrazide
840	cmpd_441	332.046	346.473	323.452	326.213	DB02459	4-Guanidinobenzoic Acid
841	cmpd_1377	332.002	321.609	352.187	322.211	DB08568	(2S)-1-{[5-(3-METHYL-1H-INDAZOL-5-YL)PYRIDIN-3-YL]OXY}-3-PHENYLPROPAN-2-AMINE
842	cmpd_45	331.595	357.564	311.81	325.41	DB00233	Aminosalicylic Acid
843	cmpd_678	331.332	321.345	338.944	333.707	DB03644	3-Hydroxyanthranilic Acid
844	cmpd_390	331.329	331.957	331.774	330.256	DB02227	4,5-Dihydroxy-Tetrahydro-Pyran-2-Carboxylic Acid
845	cmpd_879	331.129	342.54	333.041	317.805	DB04641	3,7-DIHYDROXYNAPHTHALENE-2-CARBOXYLIC ACID
846	cmpd_412	330.943	353.279	305.81	333.74	DB02300	Calcipotriol
847	cmpd_55	330.923	345.553	316.787	330.428	DB00269	Chlorotrianisene
848	cmpd_172	330.745	310.772	365.854	315.61	DB00926	Etretinate
849	cmpd_292	330.532	326.358	321.509	343.729	DB01655	L-Guluronic Acid 6-Phosphate
850	cmpd_653	330.512	341.286	328.188	322.061	DB03514	2-Methoxy-4-Vinyl-Phenol
851	cmpd_241	330.114	359.484	326.815	304.044	DB01401	Trisalicylate-choline
852	cmpd_12	330.061	369.649	290.123	330.412	DB00136	Calcitriol
853	cmpd_799	329.95	321.086	323.972	344.792	DB04208	3-(3,4-Dimethoxyphenyl)Propionic Acid
854	cmpd_1279	329.915	338.039	346.782	304.923	DB08171	11-MERCAPTOUNDECANOIC ACID
855	cmpd_329	329.595	338.681	327.846	322.259	DB01817	Threonine-Aspartic Ester
856	cmpd_550	329.353	366.026	320.875	301.158	DB02989	CRA_10972
857	cmpd_1110	328.558	328.863	317.594	339.218	DB07503	(5E)-5-[(2,2-DIFLUORO-1,3-BENZODIOXOL-5-YL)METHYLENE]-1,3-THIAZOLIDINE-2,4-DIONE
858	cmpd_471	328.492	308.266	336.8	340.41	DB02659	Cholic Acid
859	cmpd_331	328.183	334.51	317.971	332.067	DB01833	L-2-Amino-4-(Guanidinooxy)Butyric Acid
860	cmpd_61	328.132	329.804	326.508	328.085	DB00304	Desogestrel
861	cmpd_1349	327.927	305.871	342.669	335.24	DB08427	PREPHENIC ACID
862	cmpd_514	327.912	333.919	309.111	340.705	DB02850	(1-Tert-Butyl-5-Hydroxy-1h-Pyrazol-4-Yl)-(6-Methanesulfonyl-4'-Methoxy-2-Methyl-Biphenyl-3-Yl)-Methanone
863	cmpd_721	327.843	343.339	320.97	319.219	DB03801	Lysine Nz-Carboxylic Acid
864	cmpd_855	327.623	367.325	320.611	294.934	DB04525	2-(Carboxymethoxy)-5-[(2s)-2-({(2s)-2-[(3-Carboxypropanoyl)Amino] -3-Phenylpropanoyl}Amino)-3-Oxo-3-(Pentylamino)Propyl]Benzoic Acid
865	cmpd_341	327.56	311.025	321.609	350.046	DB01905	2-(2-Hydroxy-5-Methoxy-Phenyl)-1h-Benzoimidazole-5-Carboxamidine
866	cmpd_1445	327.251	334.829	305.479	341.444	DB08811	Tofisopam
867	cmpd_88	327.103	325.13	319.527	336.652	DB00472	Fluoxetine
868	cmpd_849	327.078	343.631	317.782	319.82	DB04476	Trencam-3,2-Hopo
869	cmpd_1226	326.854	312.585	351.149	316.829	DB07929	N-(TERT-BUTYL)-3,5-DIMETHYL-N'-[(5-METHYL-2,3-DIHYDRO-1,4-BENZODIOXIN-6-YL)CARBONYL]BENZOHYDRAZIDE
870	cmpd_1021	326.664	328.603	328.857	322.532	DB07118	7-hydroxy-4-methyl-2H-chromen-2-one
871	cmpd_750	326.583	316.203	328.963	334.584	DB03946	3,4-Dihydroxybenzoic Acid
872	cmpd_1384	326.511	335.511	323.306	320.717	DB08604	TRICLOSAN
873	cmpd_460	326.31	324.555	316.807	337.568	DB02592	Carbaphosphonate
874	cmpd_652	326.242	326.343	325.853	326.529	DB03511	Galacturonic Acid
875	cmpd_606	326.115	322.489	332.883	322.972	DB03259	2',6'-Dichloro-Biphenyl-2,6-Diol
876	cmpd_1425	325.709	331.119	265.978	380.031	DB08727	5-(7-(5-HYDRO-4-METHYL-2-OXAZOLYL)PHENOXY)HEPTYL)-3-METHYL ISOXAZOLE
877	cmpd_2	325.501	334.651	317.5	324.352	DB00117	L-Histidine
878	cmpd_402	325.346	323.33	313.408	339.301	DB02264	O2-Sulfo-Glucuronic Acid
879	cmpd_554	324.925	331.089	333.203	310.484	DB03025	1-Octen-3-Ol
880	cmpd_589	324.838	298.848	321.143	354.522	DB03173	CRA_10433
881	cmpd_806	324.829	322.59	330.84	321.058	DB04242	P-Hydroxybenzoic Acid
882	cmpd_728	324.623	344.867	309.648	319.353	DB03825	Rhodamine 6g
883	cmpd_1422	324.574	294.241	302.175	377.305	DB08724	5-(5-(4-(5-HYDRO-4-METHYL-2-OXAZOLYL)PHENOXY)PENTYL)-3-METHYL ISOXAZOLE
884	cmpd_1128	324.423	325.039	282.327	365.904	DB07567	(2R,3R,4S)-3-(4-HYDROXYPHENYL)-4-METHYL-2-[4-(2-PYRROLIDIN-1-YLETHOXY)PHENYL]CHROMAN-6-OL
885	cmpd_929	324.31	379.556	259.432	333.943	DB04946	Iloperidone
886	cmpd_1068	324.159	328.359	325.375	318.742	DB07303	N~3~-[3-(5-METHOXYPYRIDIN-3-YL)BENZYL]PYRIDINE-2,3-DIAMINE
887	cmpd_29	323.981	295.221	320.93	355.792	DB00163	Vitamin E
888	cmpd_586	323.755	321.472	327.506	322.287	DB03156	D-Glucuronic Acid
889	cmpd_143	323.571	326.051	313.08	331.583	DB00788	Naproxen
890	cmpd_367	323.235	316.652	306.329	346.723	DB02084	CRA_17312
891	cmpd_619	323.186	315.012	324.305	330.241	DB03346	3,5,3',5'-Tetrachloro-Biphenyl-4,4'-Diol
892	cmpd_579	323.007	316.606	318.675	333.741	DB03112	6-(2-Oxo-Hexahydro-Thieno[3,4-D]Imidazol-4-Yl)-Hexanoic Acid
893	cmpd_697	322.396	320.343	318.636	328.21	DB03739	3-Hydroxyimino Quinic Acid
894	cmpd_575	322.396	320.482	331.221	315.485	DB03105	5-Hydroxy Norvaline
895	cmpd_796	322.215	321.479	306.233	338.934	DB04200	Matairesinol
896	cmpd_689	321.925	303.469	312.872	349.435	DB03704	12-Hydroxydodecanoic Acid
897	cmpd_666	321.781	324.741	304.906	335.696	DB03590	2,6-Diaminopimelic Acid
898	cmpd_432	321.717	324.912	334.15	306.088	DB02405	12-Bromododecanoic Acid
899	cmpd_828	321.581	324.378	320.183	320.183	DB04347	3-Dehydroshikimate
900	cmpd_204	320.586	258.558	366.002	337.199	DB01102	Arbutamine
901	cmpd_1148	320.511	336.657	311.638	313.239	DB07635	bis(4-hydroxyphenyl)methanone
902	cmpd_353	320.483	326.551	313.589	321.309	DB01982	D-Mannuronic Acid
903	cmpd_543	320.446	326.616	318.032	316.689	DB02959	Oxitriptan
904	cmpd_239	320.266	322.196	315.912	322.689	DB01398	Salicylate-sodium
905	cmpd_670	320.203	331.171	315.16	314.279	DB03603	Glucarate
906	cmpd_451	319.645	294.797	353.48	310.659	DB02526	CRA_10655
907	cmpd_275	319.641	319.506	307.936	331.481	DB01537	4-Bromo-2,5-dimethoxyphenethylamine
908	cmpd_620	319.416	334.525	317.882	305.841	DB03353	2-Iminobiotin
909	cmpd_126	319.328	321.047	336.794	300.144	DB00693	Fluorescein
910	cmpd_167	318.749	338.84	278.716	338.691	DB00910	Paricalcitol
911	cmpd_646	318.501	324.364	312.641	318.498	DB03480	Brequinar Analog
912	cmpd_1054	318.448	277.165	434.886	243.292	DB07250	N'-(5-CHLORO-1,3-BENZODIOXOL-4-YL)-N-(3,4,5- TRIMETHOXYPHENYL)PYRIMIDINE-2,4-DIAMINE
913	cmpd_684	318.341	312.077	326.874	316.072	DB03683	2-{[Formyl(Hydroxy)Amino]Methyl}-4-Methylpentanoic Acid
914	cmpd_740	318.125	302.688	287.37	364.318	DB03888	Allyl-{6-[3-(4-Bromo-Phenyl)-1-Methyl-1h-Indazol-6-Yl]Oxy}Hexyl)-N-Methylamine
915	cmpd_424	317.329	341.282	310.926	299.78	DB02368	N-Acetyl-L-Citrulline
916	cmpd_101	317.312	301.127	343.814	306.996	DB00553	Methoxsalen
917	cmpd_730	317.019	335.67	305.007	310.381	DB03832	3-Carboxy-N,N,N-Trimethyl-2-(Octanoyloxy)Propan-1-Aminium
918	cmpd_86	316.609	333.691	306.027	310.11	DB00470	Dronabinol
919	cmpd_1078	316.382	292.813	332.623	323.709	DB07336	4-[3-(1H-BENZIMIDAZOL-2-YL)-1H-INDAZOL-6-YL]-2-METHOXYPHENOL
920	cmpd_910	316.315	325.203	341.405	282.336	DB04792	2,5-O,O-BIS-{4',4''-AMIDINOPHENYL}-1,4:3,6-DIANHYDRO-D-SORBITOL
921	cmpd_875	316.192	288.913	321.074	338.59	DB04606	2-[2-ETHANESULFONYLAMINO-3-(5-PROPOXY-1H-INDOL-3-YL)-PROPIONYLAMINO]-PENTANEDIOIC ACID 5-AMIDE 1-(4-CARBAMIMIDOYL-BENZYLAMIDE)
922	cmpd_677	315.561	324.123	334.817	287.742	DB03629	Pyridoxal-5'-Phosphate-N-Oxide
923	cmpd_259	315.468	317.27	314.567	314.567	DB01481	Delta1-dihydrotestosterone
924	cmpd_921	315.405	323.223	328.701	294.29	DB04824	Phenolphthalein
925	cmpd_406	315.254	311.468	307.05	327.245	DB02274	7-Keto-8-Aminopelargonic Acid
926	cmpd_100	315.194	318.554	271.06	355.969	DB00548	Azelaic Acid
927	cmpd_1198	315.182	302.165	305.531	337.849	DB07810	3-(4-HYDROXYPHENYL)-1-(2,4,6-TRIHYDROXYPHENYL)PROPAN-1-ONE
928	cmpd_694	314.444	313.585	325.319	304.427	DB03728	4-Chlorobenzoic Acid
929	cmpd_428	313.556	323.398	325.304	291.965	DB02383	Tolrestat
930	cmpd_1166	313.217	326.221	301.352	312.079	DB07693	N-(3,5-dibromo-4-hydroxyphenyl)-2,6-dimethylbenzamide
931	cmpd_420	313.068	303.251	327.281	308.671	DB02337	S-(D-Carboxybutyl)-L-Homocysteine
932	cmpd_73	313.023	311.611	304.626	322.831	DB00396	Progesterone
933	cmpd_699	312.967	313.249	318.685	306.967	DB03746	3-Amino-4,5-Dihydroxy-Cyclohex-1-Enecarboxylate
934	cmpd_758	312.073	274.121	342.589	319.509	DB03985	R-azabisabolene
935	cmpd_690	312.036	319.178	313.149	303.781	DB03710	N5-(1-Imino-3-Butenyl)-L-Ornithine
936	cmpd_148	311.99	288.535	295.261	352.173	DB00827	Cinoxacin
937	cmpd_21	311.745	268.536	281.123	385.576	DB00153	Ergocalciferol
938	cmpd_867	311.057	314.315	317.996	300.861	DB04571	Trioxsalen
939	cmpd_874	310.639	298.294	303.496	330.126	DB04598	2-AMINO-4-CHLORO-3-HYDROXYBENZOIC ACID
940	cmpd_371	310.594	291.872	333.827	306.083	DB02112	Zk-806450
941	cmpd_890	310.541	294.349	284.395	352.878	DB04674	2-HYDROXY-3,5-DIIODOBENZOIC ACID
942	cmpd_1331	310.519	304.609	320.499	306.45	DB08368	OCTANE-1,3,5,7-TETRACARBOXYLIC ACID
943	cmpd_187	310.498	291.502	379.508	260.484	DB01016	Glyburide
944	cmpd_1420	309.548	270.946	341.346	316.352	DB08722	5-(7-(6-CHLORO-4-(5-HYDRO-4-METHYL-2-OXAZOLYL)PHENOXY)HEPTYL)-3-METHYL ISOXAZOLE
945	cmpd_1217	308.675	280.767	304.672	340.587	DB07889	1-(DIMETHYLAMINO)-3-(4-{{4-(2-METHYLIMIDAZO[1,2-A]PYRIDIN-3-YL)PYRIMIDIN-2-YL]AMINO}PHENOXY)PROPAN-2-OL
946	cmpd_745	308.639	305.033	305.033	315.85	DB03924	5,8-Di-Amino-1,4-Dihydroxy-Anthraquinone
947	cmpd_574	308.471	304.178	307.191	314.043	DB03092	5-Hydroxymethyl-Chonduritol
948	cmpd_223	308.214	342.874	257.753	324.016	DB01228	Encainide
949	cmpd_237	308.169	328.795	322.63	273.081	DB01394	Colchicine
950	cmpd_425	307.764	297.709	322.007	303.576	DB02370	Nz-(1-Carboxyethyl)-Lysine
951	cmpd_568	307.534	308.51	315.286	298.806	DB03073	3-Methoxybenzamide
952	cmpd_247	307.311	307.242	307.448	307.242	DB01434	19-norandrostenedione
953	cmpd_1147	306.479	299.176	316.726	303.535	DB07634	(2,6-DIMETHYL-PHENOXY)-ACETIC ACID
954	cmpd_265	306.17	303.533	301.341	313.636	DB01514	Furazabol
955	cmpd_1033	305.225	282.852	330.815	302.008	DB07178	5-PENTYL-2-PHENOXYPHENOL
956	cmpd_1439	304.763	303.149	305.958	305.183	DB08785	4-METHYL-2H-CHROMEN-2-ONE
957	cmpd_629	304.66	312.198	300.534	301.248	DB03400	3-(P-Tolyl)Propionic Acid
958	cmpd_1378	304.447	274.663	263.435	375.243	DB08569	3-PYRIDIN-4-YL-2,4-DIHYDRO-INDENO[1,2-.C.] PYRAZOLE
959	cmpd_66	304.296	302.29	299.314	311.284	DB00326	Calcium Gluceptate
960	cmpd_719	304.195	319.056	296.413	297.116	DB03796	Palmitic Acid
961	cmpd_1105	303.929	304.538	305.282	301.968	DB07491	5-amino-2,4,6-tribromobenzene-1,3-dicarboxylic acid
962	cmpd_1199	303.562	307.394	299.715	303.578	DB07814	GIBBERELLIN A3
963	cmpd_1153	303.366	311.996	307.856	290.247	DB07645	SEBACIC ACID
964	cmpd_347	303.22	289.925	306.355	313.379	DB01925	2'-Chloro-Biphenyl-2,3-Diol
965	cmpd_1325	303.149	285.607	290.205	333.634	DB08342	S-PALMITOYL-L-CYSTEINE
966	cmpd_361	303.037	304.177	323.255	281.679	DB02054	Gabaculine
967	cmpd_594	302.919	289.787	319.455	299.514	DB03193	Stearic acid
968	cmpd_965	302.839	282.282	312.717	313.519	DB06866	6-CARBAMIMIDOYL-2-[2-HYDROXY-5-(3-METHOXY-PHENYL)-INDAN-1-YL]-HEXANOIC ACID
969	cmpd_833	302.744	308.487	305.017	294.727	DB04393	Diclosan
970	cmpd_257	302.579	284.223	330.648	292.865	DB01471	Bolasterone
971	cmpd_1232	302.438	275.348	328.912	303.053	DB07975	2-({[3,5-DIFLUORO-3'-(TRIFLUOROMETHOXY)BIPHENYL-4-YL]AMINO}CARBONYL)CYCLOPENT-1-ENE-1-CARBOXYLIC ACID
972	cmpd_92	301.816	318.284	296.956	290.209	DB00486	Nabilone
973	cmpd_1200	301.459	295.072	310.591	298.713	DB07815	GIBBERELLIN A4
974	cmpd_1176	301.417	298.544	292.419	313.288	DB07723	3-(5-methoxy-1H-indol-3-yl)propanoic acid
975	cmpd_91	301.144	287.009	309.483	306.94	DB00483	Gallamine Triethiodide
976	cmpd_141	300.873	281.087	302.248	319.283	DB00775	Tirofiban
977	cmpd_647	300.827	311.03	283.504	307.947	DB03489	2-Keto-3-Deoxygluconate
978	cmpd_1442	300.565	269.581	307.927	324.186	DB08797	Salicylamide
979	cmpd_1432	300.561	302.934	306.167	292.581	DB08748	4-(DIMETHYLAMINO)BENZOIC ACID
980	cmpd_264	300.505	309.622	300.44	291.454	DB01509	3,4-Methylenedioxyamphetamine
981	cmpd_743	300.449	318.585	329.043	253.719	DB03903	Tmr
982	cmpd_1437	299.104	295.856	318.973	282.482	DB08767	2-(4-METHOXYPHENYL)ACETAMIDE
983	cmpd_1374	299.039	288.873	297.833	310.412	DB08554	N-(3-CARBOXYPROPANOYL)-L-NORVALINE
984	cmpd_260	298.92	292.614	309.497	294.648	DB01484	4-Bromo-2,5-dimethoxyamphetamine
985	cmpd_592	298.586	286.896	301.611	307.252	DB03187	6-(Hydroxyethyldithio)-8-(Aminomethylthio)Octanoic Acid
986	cmpd_291	298.475	319.164	294.263	281.999	DB01651	Methyl 4,6-O-[(1r)-1-Carboxyethylidene]-Beta-D-Galactopyranoside
987	cmpd_413	298.35	303.206	295.239	296.604	DB02302	N3, N4-Dimethylarginine
988	cmpd_200	298.339	299.343	295.297	300.378	DB01080	Vigabatrin
989	cmpd_503	298.301	303.878	294	297.026	DB02807	D-2-Keto-3-Deoxygalactonate
990	cmpd_885	297.727	293.395	303.473	296.314	DB04650	5-[(3AS,4R,6AR)-2-OXOHEXAHYDRO-1H-THIENO[3,4-D]IMIDAZOL-4-YL]PENTANOIC ACID
991	cmpd_1019	297.072	293.622	296.643	300.951	DB07109	(2E)-3-(3-hydroxy-4-methoxyphenyl)prop-2-enoic acid
992	cmpd_156	296.75	325.868	291.788	272.594	DB00867	Ritodrine
993	cmpd_858	296.71	274.218	317.062	298.851	DB04540	Cholesterol
994	cmpd_1301	296.62	310.361	291.676	287.824	DB08257	4-{[(CYCLOHEXYLAMINO)CARBONYL]AMINO}BUTANOIC ACID
995	cmpd_439	296.477	293.447	282.082	313.901	DB02450	2-Benzo[1,3]Dioxol-5-Ylmethyl-3-Benzyl-Succinic Acid
996	cmpd_373	296.033	294.396	301.679	292.023	DB02120	6-Amino-4-Hydroxymethyl-Cyclohex-4-Ene-1,2,3-Triol
997	cmpd_762	295.895	307.388	291.2	289.097	DB04027	D-Arginine
998	cmpd_970	295.846	311.154	278.544	297.839	DB06901	2-(2-HYDROXY-CYCLOPENTYL)-PENT-4-ENAL
999	cmpd_474	295.51	304.382	292.673	289.475	DB02674	4-(2-Oxo-Hexahydro-Thieno[3,4-D]Imidazol-4-Yl)-Butyricacid
1000	cmpd_327	295.235	264.348	282.322	339.036	DB01814	2-Tridecanoyloxy-Pentadecanoic Acid
1001	cmpd_1060	295.151	319.281	266.026	300.147	DB07287	2-(2,4-DICHLOROPHENOXY)-5-(PYRIDIN-2-YLMETHYL)PHENOL
1002	cmpd_1419	295.145	253.966	293.237	338.231	DB08721	5-(5-(2,6-DICHLORO-4-(4,5-DIHYDRO-2-OXAZOLYL)PHENOXY)PENTYL)-3-(HYDROXYETHYL OXYMETHYLENEOXYMETHYL) ISOXAZOLE
1003	cmpd_821	294.342	296.96	287.753	298.312	DB04304	Gluconic Acid
1004	cmpd_485	294.23	290.324	313.134	279.232	DB02746	Phthalic Acid
1005	cmpd_1240	293.782	298.301	278.381	304.664	DB08012	(METHYLPYRIDAZINE PIPERIDINE ETHYLOXYPHENYL)ETHYLACETATE
1006	cmpd_709	293.48	298.08	294.642	287.719	DB03775	D-Dethiobiotin
1007	cmpd_674	293.453	302.023	311.904	266.432	DB03624	7-(Carboxyamino)-8-Amino-Nonanoic Acid
1008	cmpd_580	293.215	272.868	298.872	307.906	DB03116	5-(1-Carboxy-1-Phosphonooxy-Ethoxyl)-Shikimate-3-Phosphate
1009	cmpd_793	293.049	279.748	294.894	304.504	DB04189	N2-(Carboxyethyl)-L-Arginine
1010	cmpd_651	292.859	275.452	297.366	305.759	DB03500	Tricosanoic Acid
1011	cmpd_499	292.751	285.576	288.967	303.711	DB02793	Isochorismic Acid
1012	cmpd_269	292.51	303.457	292.773	281.3	DB01524	5-Androstenediol
1013	cmpd_278	292.456	307.782	278.336	291.251	DB01551	Dihydrocodeine
1014	cmpd_548	292.262	290.633	292.289	293.865	DB02978	Beta-Hydroxyleucine
1015	cmpd_337	291.942	297.184	294.676	283.966	DB01856	Pimelic Acid
1016	cmpd_894	291.79	292.455	284.664	298.25	DB04694	2,6-anhydro-3-deoxy-3-fluoronononic acid
1017	cmpd_558	291.728	292.299	300.808	282.078	DB03042	5-Phosphoarabinonic Acid
1018	cmpd_181	291.627	292.388	313.767	268.727	DB00990	Exemestane
1019	cmpd_626	291.414	260.806	275.909	337.526	DB03373	ZK-806711
1020	cmpd_679	291.402	291.072	291.532	291.603	DB03652	L-Glucuronic Acid
1021	cmpd_399	291.183	341.63	263.986	267.933	DB02258	SR11254
1022	cmpd_109	290.762	293.569	282.292	296.424	DB00598	Labetalol
1023	cmpd_305	290.364	290.364	290.364	290.364	DB01711	2,3,4,5,6-Pentafluorobenzyl Alcohol
1024	cmpd_659	289.931	286.903	295.969	286.921	DB03548	3-Deoxy-D-Manno-Oct-2-Ulosonic Acid
1025	cmpd_593	289.523	299.261	286.832	282.477	DB03191	3-Oxiran-2ylalanine
1026	cmpd_989	288.938	277.627	303.73	285.458	DB06973	4,4'-PROPANE-2,2-DIYLDIPHENOL
1027	cmpd_37	288.755	312.21	274.172	279.883	DB00179	Masoprocol
1028	cmpd_888	288.399	304.825	274.632	285.739	DB04663	2-KETO-6-PHOSPHATE-D-GLUCONIC ACID, ALPHA-FURANOSE FORM
1029	cmpd_33	288.375	327.417	268.636	269.073	DB00169	Cholecalciferol
1030	cmpd_868	288.006	288.261	288.732	287.026	DB04583	5-(AMINOCARBONYL)-1,1':4',1''-TERPHENYL-3-CARBOXYLICACID
1031	cmpd_1012	287.838	312.279	261.645	289.591	DB07087	4-[(1S,2S,5S,9R)-5-(HYDROXYMETHYL)-8,9-DIMETHYL-3-OXABICYCLO[3.3.1]NON-7-EN-2-YL]PHENOL
1032	cmpd_3	287.801	277.521	296.24	289.642	DB00121	Biotin
1033	cmpd_467	287.728	286.59	290.3	286.294	DB02644	N-Omega-Propyl-L-Arginine
1034	cmpd_1237	287.59	351.451	250.87	260.448	DB07994	N~3~-[5-(1H-INDOL-6-YL)-2-(PYRIDIN-2-YLMETHOXY)BENZYL]PYRIDINE-2,3-DIAMINE
1035	cmpd_814	287.458	295.223	273.092	294.058	DB04279	3-Isopropylmalic Acid
1036	cmpd_1209	287.423	280.725	281.272	300.271	DB07850	(1R,2S)-2-(5-thioxo-4,5-dihydro-1H-1,2,4-triazol-3-yl)cyclohexanecarboxylic acid
1037	cmpd_486	287.29	264.268	264.354	333.248	DB02749	Pyromellitic Acid
1038	cmpd_332	287.276	296.21	282.992	282.625	DB01835	4r-Fluoro-N6-Ethanimidoyl-L-Lysine
1039	cmpd_891	286.478	254.243	302.176	303.014	DB04682	Octylphenoxy polyethoxyethanol
1040	cmpd_1145	285.824	305.232	244.794	307.445	DB07626	4-(2-aminoethoxy)-N-(3-chloro-2-ethoxy-5-piperidin-1-ylphenyl)-3,5-dimethylbenzamide
1041	cmpd_281	285.656	287.77	271.08	298.117	DB01564	Calusterone
1042	cmpd_39	285.447	278.415	271.155	306.771	DB00193	Tramadol
1043	cmpd_1297	285.061	284.138	280.199	290.845	DB08231	MYRISTIC ACID
1044	cmpd_325	284.811	296.838	272.604	284.992	DB01796	Quinolinic Acid
1045	cmpd_1396	284.369	281.629	317.342	254.137	DB08660	1,2,5,8-tetrahydroxyanthracene-9,10-dione
1046	cmpd_1204	284.23	250.837	310.776	291.078	DB07832	4-{4-[(5-hydroxy-2-methylphenyl)amino]quinolin-7-yl}-1,3-thiazole-2-carbaldehyde
1047	cmpd_438	284.191	288.647	274.885	289.041	DB02448	N-Tridecanoic Acid
1048	cmpd_738	284.146	292.682	286.424	273.333	DB03868	3-Dehydroquinic Acid
1049	cmpd_1163	284.099	311.261	281.942	259.094	DB07678	(9ALPHA,13BETA,17BETA)-2-[(1Z)-BUT-1-EN-1-YL]ESTRA-1,3,5(10)-TRIENE-3,17-DIOL
1050	cmpd_31	283.847	286.262	289.829	275.451	DB00166	Lipoic Acid
1051	cmpd_961	283.812	305.238	282.306	263.891	DB06856	6-FLUORO-2-[2-HYDROXY-3-(2-METHYL-CYCLOHEXYLOXY)-PHENYL]-1H-INDOLE-5-CARBOXAMIDINE
1052	cmpd_716	283.687	285.261	284.531	281.269	DB03793	Benzoic Acid
1053	cmpd_769	283.12	283.005	283.169	283.186	DB04056	6-Aminobenzoic Acid
1054	cmpd_772	283.069	337.39	258.958	252.858	DB04064	Nogalaviketone
1055	cmpd_539	283.04	284.867	268.023	296.23	DB02941	3-(1-Aminoethyl)Nonanedioic Acid
1056	cmpd_787	282.724	287.021	280.85	280.302	DB04166	2-Aminobenzoic Acid
1057	cmpd_1341	282.695	278.008	286.429	283.648	DB08397	6-(DIFLUORO-PHOSPHONO-METHYL)-NAPHTHALENE-2-CARBOXYLIC ACID
1058	cmpd_878	282.695	270.07	289.216	288.798	DB04638	2,5-DI-(TERT-BUTYL)-1,4,BENZOHYDROQUINONE
1059	cmpd_866	282.547	282.231	282.213	283.198	DB04569	Formic Acid Benzyl Ester
1060	cmpd_258	282.26	273.899	305.488	267.394	DB01472	4-Methoxyamphetamine
1061	cmpd_1178	282.208	282.238	282.107	282.28	DB07726	2-tert-butylbenzene-1,4-diol
1062	cmpd_905	281.085	281.855	281.928	279.473	DB04773	METHYL (3R)-3-{[(3R)-3-{[(3R)-3-HYDROXYBUTANOYL]OXY}BUTANOYL]OXY}BUTANOATE
1063	cmpd_603	280.26	281.689	292.019	267.072	DB03248	2-(Phosphonooxy)Butanoic Acid
1064	cmpd_754	279.97	272.89	284.671	282.348	DB03972	2-Amino-4h-1,3-Benzoxathiin-4-Ol
1065	cmpd_255	278.286	288.604	286.314	259.939	DB01465	2,5-Dimethoxyamphetamine
1066	cmpd_907	277.98	277.98	277.98	277.98	DB04784	Methylphenyl carbinol
1067	cmpd_811	277.815	216.957	395.634	220.854	DB04268	Methylumbelliferyl Chitotriose
1068	cmpd_764	277.748	264.708	305.667	262.868	DB04039	3-Oxo-Pentadecanoic Acid
1069	cmpd_434	277.665	277.525	277.736	277.733	DB02428	Quinaldic Acid
1070	cmpd_243	277.538	270.454	276.707	285.453	DB01411	Pranlukast
1071	cmpd_774	277.233	272.077	291.278	268.343	DB04072	Alpha-Methylisocitric Acid
1072	cmpd_273	276.933	274.849	306.308	249.642	DB01528	4-Methyl-2,5-dimethoxyamphetamine
1073	cmpd_633	276.918	287.033	280.536	263.185	DB03425	2s,4r-4-Methylglutamate
1074	cmpd_935	276.792	265.986	281.053	283.337	DB06706	Isometheptene
1075	cmpd_320	276.205	282.095	269.538	276.982	DB01771	CRA_10991
1076	cmpd_610	276.191	274.289	278.455	275.828	DB03303	D-2-Keto-3-Deoxygluconate
1077	cmpd_256	276.189	233.098	289.459	306.01	DB01467	2,5-Dimethoxy-4-ethylamphetamine
1078	cmpd_695	275.7	289.323	269.643	268.134	DB03734	Xylarohydroxamate
1079	cmpd_1088	275.415	274.65	275.803	275.793	DB07384	1-ACETYL-2-CARBOXYPIPERIDINE
1080	cmpd_484	275.15	290.427	278.747	256.276	DB02741	CD564
1081	cmpd_369	275.019	264.725	269.574	290.757	DB02099	S-azabisabolene
1082	cmpd_423	274.707	275.538	273.808	274.776	DB02362	4-Aminobenzoic Acid
1083	cmpd_1225	274.376	262.319	295.195	265.615	DB07919	7-METHOXY-1-METHYL-9H-BETA-CARBOLINE
1084	cmpd_540	274.208	270.496	273.963	278.165	DB02945	L-Iduronic Acid
1085	cmpd_307	273.8	267.247	277.918	276.235	DB01715	7,8-Diamino-Nonanoic Acid
1086	cmpd_497	273.333	286.378	274.288	259.334	DB02786	2-Anhydro-3-Fluoro-Quinic Acid
1087	cmpd_1406	273.006	298.333	280.979	239.707	DB08696	5-{2-[1-(1-METHYL-PROPYL)-7A-METHYL-OCTAHYDRO-INDEN-4-YLIDENE]-ETHYLIDENE}-2-METHYLENE-CYCLOHEXANE-1,3-DIOL
1088	cmpd_501	272.572	265.474	270.467	281.774	DB02801	2,3 -Anhydro-Quinic Acid
1089	cmpd_282	272.471	261.942	280.137	275.335	DB01566	3,4-Methylenedioxy-N-ethylamphetamine
1090	cmpd_1356	272.436	268.129	273.35	275.828	DB08466	5-[2-(4-hydroxyphenyl)ethyl]benzene-1,3-diol
1091	cmpd_751	272.381	277.269	265.138	274.735	DB03953	L-Thiocitrulline
1092	cmpd_735	272.214	298.932	262.728	254.981	DB03856	Alpha-Difluoromethylornithine
1093	cmpd_624	272.106	264.927	280.318	271.073	DB03365	4-[3-Hydroxyanilino]-6,7-Dimethoxyquinazoline
1094	cmpd_873	272.004	269.608	271.056	275.347	DB04597	[4,6-O-(1-CARBOXYETHYLIDENE)-BETA-D-MANNOSE]
1095	cmpd_5	271.232	268.28	269.609	275.808	DB00125	L-Arginine
1096	cmpd_1387	271.045	266.308	285.457	261.37	DB08632	1,3,5-BENZENETRICARBOXYLIC ACID
1097	cmpd_270	270.671	265.884	271.547	274.583	DB01525	Ecgonine
1098	cmpd_90	270.464	260.426	264.29	286.676	DB00481	Raloxifene
1099	cmpd_810	270.187	266.183	271.221	273.157	DB04267	Dipicolinic Acid
1100	cmpd_235	269.845	258.489	301.509	249.537	DB01354	Heptabarbital
1101	cmpd_339	269.458	270.452	270.452	267.469	DB01889	16,17-Androstene-3-Ol
1102	cmpd_971	269.352	273.98	261.657	272.418	DB06902	4-(1-methyl-1-phenylethyl)phenol
1103	cmpd_510	269.127	267.091	273.199	267.091	DB02838	3,4-Dihydro-2h-Pyrrolium-5-Carboxylate
1104	cmpd_815	269.079	255.739	280.025	271.472	DB04281	2-[4-(4-Chlorophenyl)Cyclohexylidene]-3,4-Dihydroxy-1(2h)-Naphthalenone
1105	cmpd_254	268.864	286.757	229.416	290.419	DB01454	3,4-Methylenedioxymethamphetamine
1106	cmpd_919	268.611	290.964	255.801	259.067	DB04815	Clioquinol
1107	cmpd_637	268.524	262.736	265.631	277.206	DB03440	N-Hexadecanoylglycine
1108	cmpd_1181	268.445	296.74	272.862	235.733	DB07752	FARNESYL
1109	cmpd_577	268.433	251.64	255.341	298.317	DB03108	4-Phospho-D-Erythronate
1110	cmpd_1266	268.38	245.26	286.813	273.067	DB08106	N-[(6-BUTOXYNAPHTHALEN-2-YL)SULFONYL]-D-GLUTAMIC ACID
1111	cmpd_552	268.101	306.909	244.044	253.351	DB02998	Methyltrienolone
1112	cmpd_463	267.788	256.083	288.526	258.755	DB02625	(2r)-2-{[Formyl(Hydroxy)Amino]Methyl}Hexanoic Acid
1113	cmpd_117	267.624	262.608	275.143	265.121	DB00627	Niacin
1114	cmpd_1345	267.304	256.027	277.489	268.397	DB08416	(9BETA,13ALPHA,14BETA,17ALPHA)-2-METHOXYESTRA-1,3,5(10)-TRIENE-3,17-DIYL DISULFAMATE
1115	cmpd_227	267.238	284.215	249.015	268.483	DB01243	Chloroxine
1116	cmpd_739	266.781	299.827	245.179	255.336	DB03874	(4e,8e,12z,16z)-N,N,4,8,13,17,21-Heptamethyldocosa-4,8,12,16,20-Pentaen-1-Amine
1117	cmpd_246	266.266	272.806	250.564	275.429	DB01431	Allylestrenol
1118	cmpd_1208	266.091	265.984	259.937	272.352	DB07849	S-NONYL-CYSTEINE
1119	cmpd_668	265.198	263.158	269.443	262.993	DB03600	Decanoic Acid
1120	cmpd_23	265.041	269.231	267.175	258.718	DB00155	L-Citrulline
1121	cmpd_323	264.872	266.179	248.255	280.181	DB01789	1-Amino-2,3-Dihydroxy-5-Hydroxymethyl Cyclohex-5-Ene
1122	cmpd_521	264.754	251.633	278.174	264.454	DB02878	3-(2-Aminoethyl)-4-(Aminomethyl)Heptanedioic Acid
1123	cmpd_1112	264.249	239.955	297.61	255.181	DB07507	2-(4-hydroxybiphenyl-3-yl)-4-methyl-1H-isoindole-1,3(2H)-dione
1124	cmpd_846	263.402	244.598	228.233	317.374	DB04461	Coproporphyrin Iii
1125	cmpd_749	262.624	274.755	258.993	254.123	DB03935	1,4-Dideoxy-O2-Sulfo-Glucuronic Acid
1126	cmpd_940	261.816	230.429	322.331	232.688	DB06718	Stanozolol
1127	cmpd_213	261.537	271.153	302.058	211.4	DB01157	Trimetrexate
1128	cmpd_248	261.517	287.324	260.893	236.335	DB01436	Alfacalcidol
1129	cmpd_812	260.978	247.984	275.934	259.015	DB04272	Citric Acid
1130	cmpd_308	260.967	246.196	267.46	269.246	DB01727	Isocitric Acid
1131	cmpd_599	260.755	267.543	259.535	255.187	DB03215	(2s,5s)-5-Carboxymethylproline
1132	cmpd_64	260.705	251.093	265.735	265.288	DB00313	Valproic Acid
1133	cmpd_756	260.689	247.89	267.856	266.322	DB03977	N-Trimethyllysine
1134	cmpd_1265	260.327	285.039	243.477	252.464	DB08105	N-[(6-BUTOXYNAPHTHALEN-2-YL)SULFONYL]-L-GLUTAMIC ACID
1135	cmpd_1305	259.7	251.056	263.976	264.067	DB08262	2,6-DICARBOXYNAPHTHALENE
1136	cmpd_1288	259.683	263.898	242.14	273.012	DB08204	3-DIPHENOL-6-NITRO-3H-BENZO[DE]ISOCHROMEN-1-ONE
1137	cmpd_979	259.062	244.725	260.601	271.861	DB06932	10,11-dimethoxy-4-methyldibenzo[c,f]-2,7-naphthyridine-3,6-diamine
1138	cmpd_1174	258.96	256.361	259.792	260.728	DB07716	(4Z)-2,8:7,12:11,15:14,18:17,22-PENTAANHYDRO-4,5,6,9,10,13,19,20,21-NONADEOXY-D-ARABINO-D-ALLO-D-ALLO-DOCOSA-4,9,20-TRIENITOL
1139	cmpd_583	258.851	236.914	240.959	298.68	DB03125	2,4-Diamino-5-(3,4,5-Trimethoxy-Benzyl)-Pyrimidin-1-Ium
1140	cmpd_842	258.223	258.13	259.126	257.413	DB04448	2,4-Difluorobenzyl Alcohol 2,4-Difluoro-1-(Hydroxymethyl)Benzene
1141	cmpd_533	257.857	257.077	255.381	261.114	DB02923	Biphenyl-2,3-Diol
1142	cmpd_1294	257.645	270.254	237.706	264.974	DB08220	(8alpha,10alpha,13alpha,17beta)-17-[(4-hydroxyphenyl)carbonyl]androsta-3,5-diene-3-carboxylic acid
1143	cmpd_823	256.607	257.161	255.894	256.766	DB04312	2,3-Difluorobenzyl Alcohol
1144	cmpd_396	255.716	259.269	253.867	254.013	DB02242	Cyclohexane Propionic Acid
1145	cmpd_892	255.222	238.97	271.041	255.655	DB04689	2-{5-[3-(6-BENZOYL-1-PROPYLNAPHTHALEN-2-YLOXY)PROPOXY]INDOL-1-YL}ETHANOIC ACID
1146	cmpd_315	253.372	244.862	268.75	246.505	DB01756	D-4-Phosphoerythronic Acid
1147	cmpd_522	253.331	250.577	256.12	253.295	DB02884	Beta-Cyclohexyl-Alanine
1148	cmpd_404	253.244	248.224	253.665	257.842	DB02272	Porphobilinogen
1149	cmpd_489	253.118	295.41	253.206	210.739	DB02759	4-Methylumbelliferyl Chitobiose
1150	cmpd_84	253.013	264.924	230.653	263.462	DB00461	Nabumetone
1151	cmpd_480	252.905	257.098	244.696	256.92	DB02722	4-O-Methyl-Beta-D-Glucuronic Acid
1152	cmpd_820	252.788	247.151	253.263	257.951	DB04303	4-O-Methyl-Alpha-D-Glucuronic Acid
1153	cmpd_180	252.502	287.219	226.738	243.55	DB00988	Dopamine
1154	cmpd_532	251.725	249.427	254.834	250.914	DB02919	2,4-Diamino-6-[N-(3',4',5'-Trimethoxybenzyl)-N-Methylamino]Pyrido[2,3-D]Pyrimidine
1155	cmpd_301	251.697	247.83	251.46	255.801	DB01699	(4e)-4-Aminohex-4-Enoic Acid
1156	cmpd_299	251.419	251.418	251.449	251.391	DB01694	D-tartaric acid
1157	cmpd_405	251.29	258.604	244.667	250.599	DB02273	2,6-Dimethyl-7-Octen-2-Ol
1158	cmpd_752	251.147	245.02	267.79	240.63	DB03964	4-Hydroxy-Aconitate Ion
1159	cmpd_127	251.098	255.314	254.266	243.714	DB00694	Daunorubicin
1160	cmpd_611	250.906	247.93	247.286	257.501	DB03305	N5-Iminoethyl-L-Ornithine
1161	cmpd_545	250.471	242.186	267.518	241.709	DB02971	2-Amino-4-(2-Amino-Ethoxy)-Butyric Acid
1162	cmpd_584	250.434	249.147	242.053	260.103	DB03134	2-Aminopimelic Acid
1163	cmpd_383	250.405	251.235	254.39	245.591	DB02190	2-Oxalosuccinic Acid
1164	cmpd_330	250.248	259.902	237.299	253.542	DB01827	2,3,5,6-Tetrafluoro-4-Methoxy-Benzamide
1165	cmpd_944	250.153	263.434	282.746	204.279	DB06748	ginsenoside C
1166	cmpd_1134	250.007	275.599	220.973	253.45	DB07596	(17beta)-17-(cyanomethyl)-2-methoxyestra-1(10),2,4-trien-3-yl sulfamate
1167	cmpd_286	249.869	239.882	245.731	263.993	DB01636	Clorocruoro Hem
1168	cmpd_209	249.757	278.298	252.718	218.254	DB01137	Levofloxacin
1169	cmpd_1055	249.424	226.699	292.452	229.12	DB07251	N'-(3-CHLORO-4-METHOXY-PHENYL)-N-(3,4,5-TRIMETHOXYPHENYL)-1,3,5-TRIAZINE-2,4-DIAMINE
1170	cmpd_60	249.298	249.04	249.869	248.984	DB00302	Tranexamic Acid
1171	cmpd_417	249.103	271.529	233.449	242.33	DB02326	1-Hydroxyamine-2-Isobutylmalonic Acid
1172	cmpd_16	248.833	247.671	256.203	242.624	DB00146	Calcidiol
1173	cmpd_1126	248.809	249.326	248.544	248.556	DB07557	(5BETA)-PREGNANE-3,20-DIONE
1174	cmpd_392	247.888	252.035	249.539	242.09	DB02233	6-Hydroxy-D-Norleucine
1175	cmpd_567	247.786	227.009	223.482	292.866	DB03067	4-{2,4-Bis[(3-Nitrobenzoyl)Amino]Phenoxy}Phthalic Acid
1176	cmpd_837	247.405	259.87	253.699	228.647	DB04408	Ncs-Chromophore
1177	cmpd_623	247.181	241.416	243.203	256.925	DB03362	N-Dimethyl-Lysine
1178	cmpd_884	247.168	246.607	245.46	249.436	DB04646	Dibromothymoquinone
1179	cmpd_632	247.082	246.372	258.453	236.421	DB03412	6-Hydroxy-L-Norleucine
1180	cmpd_1182	246.912	248.865	249.825	242.047	DB07753	3',5'-DIFLUOROBIPHENYL-4-CARBOXYLIC ACID
1181	cmpd_348	246.853	252.599	244.361	243.598	DB01930	2,4-Dihydroxy-3,3-Dimethyl-Butyrate
1182	cmpd_794	246.691	247.709	243.832	248.531	DB04193	L-Homoserine
1183	cmpd_80	246.626	215.047	238.006	286.826	DB00440	Trimethoprim
1184	cmpd_661	246.231	243.691	248.927	246.075	DB03555	CRA_11092
1185	cmpd_105	245.788	243.568	231.901	261.894	DB00583	L-Carnitine
1186	cmpd_748	245.733	245.733	245.733	245.733	DB03930	4-Methyl-Pyrroline-5-Carboxylic Acid
1187	cmpd_121	245.561	233.892	277.362	225.429	DB00662	Trimethobenzamide
1188	cmpd_398	245.059	245.76	266.858	222.559	DB02253	(1r)-4-[(1e,3e,5e,7z,9e,11z,13e,15e)-17-Hydroxy-3,7,12,16-Tetramethylheptadeca-1,3,5,7,9,11,13,15-Octaen-1-Yl]-3,5,5-Trimethylcyclohex-3-En-1-Ol
1189	cmpd_704	245.028	239.593	245.972	249.52	DB03760	Dihydrolipoic Acid
1190	cmpd_982	244.406	213.022	277.333	242.863	DB06938	4-[[2-[[4-chloro-3-(trifluoromethyl)phenyl]amino]-3H-benzimidazol-5-yl]oxy]-N-methyl-pyridine-2-carboxamide
1191	cmpd_662	244.305	249.322	237.381	246.213	DB03560	P-Hydroxybenzaldehyde
1192	cmpd_617	244.221	244.566	243.969	244.127	DB03339	3-Iodo-Benzyl Alcohol
1193	cmpd_779	243.977	240.031	233.529	258.372	DB04120	4-Methyl-1,2-Benzenediol
1194	cmpd_397	243.362	240.999	243.212	245.876	DB02248	3-Methyl-5-Sulfo-Pyrrolidine-2-Carboxylic Acid
1195	cmpd_830	243.251	236.185	239.096	254.471	DB04377	3-Hydroxy-3-Methyl-Glutaric Acid
1196	cmpd_502	243.081	254.435	235.395	239.412	DB02802	5-Aminocarbonyl-3-Nitrophenyl-Alpha-D-Galactopyranose
1197	cmpd_705	242.861	249.454	231.936	247.194	DB03764	4-Hydroperoxy-2-Methoxy-Phenol
1198	cmpd_906	242.815	249.645	238.399	240.4	DB04781	5-hydroxyvaleric acid
1199	cmpd_680	242.754	235.649	250.782	241.831	DB03675	2,3-Dihydroxy-Valerianic Acid
1200	cmpd_980	242.55	243.356	243.582	240.711	DB06935	2',6'-DIFLUOROBIPHENYL-4-CARBOXYLIC ACID
1201	cmpd_507	242.503	243.965	240.984	242.56	DB02822	Para-Bromobenzyl Alcohol
1202	cmpd_870	241.64	246.383	255.207	223.33	DB04590	(2R)-({4-[AMINO(IMINO)METHYL]PHENYL}AMINO){5-ETHOXY-2-FLUORO-3-[(3R)-TETRAHYDROFURAN-3-YLOXY]PHENYL}ACETICACID
1203	cmpd_560	241.362	234.979	267.449	221.657	DB03050	Geran-8-Yl Geran
1204	cmpd_251	240.532	199.478	244.613	277.506	DB01442	MMDA
1205	cmpd_370	240.386	259.144	227.566	234.448	DB02104	2,4-Diamino-5-Methyl-6-[(3,4,5-Trimethoxy-N-Methylanilino)Methyl]Pyrido[2,3-D]Pyrimidine
1206	cmpd_442	240.273	241.809	228.37	250.64	DB02460	Hydrogenobyrinic Acid
1207	cmpd_87	240.189	226.34	255.808	238.42	DB00471	Montelukast
1208	cmpd_561	239.825	234.882	240.75	243.844	DB03051	Tetrahydrofuran-2-Carboxylic Acid
1209	cmpd_600	239.765	237.168	238.769	243.357	DB03229	2-Oxo-4-Methylpentanoic Acid
1210	cmpd_859	239.233	240.419	229.114	248.165	DB04548	4-Deoxy-D-Glucuronic Acid
1211	cmpd_1146	238.685	237.09	247.056	231.908	DB07631	N-DODECYL-N,N-DIMETHYLGLYCINATE
1212	cmpd_851	238.314	244.408	231.504	239.031	DB04487	N-Methylleucine
1213	cmpd_468	238.284	235.335	238.82	240.698	DB02648	(3-Carboxy-2-(R)-Hydroxy-Propyl)-Trimethyl-Ammonium
1214	cmpd_306	238.259	229.836	230.812	254.13	DB01714	N-Methyl-Lysine
1215	cmpd_950	238.172	236.356	241.612	236.547	DB06775	Carglumic Acid
1216	cmpd_809	238.113	245.643	210.822	257.875	DB04258	Seocalcitol
1217	cmpd_506	237.408	232.609	239.187	240.427	DB02821	Canaline
1218	cmpd_850	237.04	234.644	240.145	236.332	DB04486	(2s)-2,8-Diaminooctanoic Acid
1219	cmpd_296	236.583	237.114	238.336	234.299	DB01681	Benzene Hexacarboxylic Acid
1220	cmpd_518	236.199	238.006	241.675	228.917	DB02854	Aetiocholanolone
1221	cmpd_655	235.032	233.037	232.444	239.615	DB03518	(R)-Mevalonate
1222	cmpd_1018	234.227	231.086	234.394	237.201	DB07108	4'-FLUORO-1,1'-BIPHENYL-4-CARBOXYLIC ACID
1223	cmpd_216	233.958	243.845	217.327	240.703	DB01180	Rescinnamine
1224	cmpd_792	233.571	243.293	220.529	236.892	DB04185	Norvaline
1225	cmpd_234	232.878	181.873	250.048	266.713	DB01347	Saprisartan
1226	cmpd_776	232.498	228.745	235.961	232.789	DB04075	N-Acetyl-L-Glutamate
1227	cmpd_18	231.839	260.458	225.305	209.755	DB00149	L-Leucine
1228	cmpd_838	231.819	249.333	224.979	221.146	DB04419	Norleucine
1229	cmpd_15	231.712	234.285	231.699	229.153	DB00142	L-Glutamic Acid
1230	cmpd_1283	230.632	202.555	206.852	282.489	DB08179	methyl 4-(2,3-dihydroxy-5-methylphenoxy)-2-hydroxy-6-methylbenzoate
1231	cmpd_1006	229.949	245.344	226.609	217.895	DB07053	2-{5-[3-(7-PROPYL-3-TRIFLUOROMETHYLBENZO[D]ISOXAZOL-6-YLOXY)PROPOXY]INDOL-1-YL}ETHANOIC ACID
1232	cmpd_215	229.541	224.838	210.212	253.572	DB01165	Ofloxacin
1233	cmpd_1267	229.198	199.615	293.794	194.186	DB08107	N-{[6-(PENTYLOXY)NAPHTHALEN-2-YL]SULFONYL}-D-GLUTAMIC ACID
1234	cmpd_691	228.924	222.785	225.044	238.943	DB03711	6-Hydroxy-6-Methyl-Heptan-3-One
1235	cmpd_656	228.433	253.188	204.782	227.329	DB03519	2-Amino-Pentanoic Acid
1236	cmpd_650	228.114	231.878	225.544	226.92	DB03499	Malate Ion
1237	cmpd_854	227.976	223.8	230.996	229.132	DB04519	Caprylic acid
1238	cmpd_95	227.772	228.437	237.802	217.077	DB00513	Aminocaproic Acid
1239	cmpd_618	227.751	219.658	236.69	226.904	DB03343	Malate Like Intermediate
1240	cmpd_781	227.617	219.83	234.625	228.396	DB04134	6-Amino Hexanoic Acid
1241	cmpd_312	227.192	249.885	222.197	209.494	DB01746	D-Leucine
1242	cmpd_698	227.178	234.692	231.209	215.633	DB03741	2-Methylbutanoic Acid
1243	cmpd_835	227.109	200.307	259.1	221.921	DB04405	2-[2-(1,3-Dioxo-1,3-Dihydro-2h-Isoindol-2-Yl)Ethyl]-4-(4'-Ethoxy-1,1'-Biphenyl-4-Yl)-4-Oxobutanoic Acid
1244	cmpd_1090	227.048	245.333	211.388	224.423	DB07387	3-(BUTYLSULPHONYL)-PROPANOIC ACID
1245	cmpd_563	226.915	226.476	225.491	228.778	DB03058	Isatoic Anhydride
1246	cmpd_724	225.554	219.081	235.013	222.569	DB03816	Difluoromethionine
1247	cmpd_856	225.432	223.252	226.518	226.525	DB04533	2-Amino-P-Cresol
1248	cmpd_831	225.119	224.2	222.365	228.793	DB04386	4,6-O-(1-Carboxyethylidene)-Beta-D-Glucose
1249	cmpd_720	225.047	228.644	226.822	219.676	DB03799	Trifluoromethionine
1250	cmpd_604	224.866	229.105	218.199	227.294	DB03252	D-Lysine
1251	cmpd_249	223.636	222.231	230.849	217.829	DB01440	Gamma Hydroxybutyric Acid
1252	cmpd_578	223.326	215.599	229.954	224.424	DB03110	2-Chlorophenol
1253	cmpd_7	223.261	220.913	226.949	221.92	DB00129	L-Ornithine
1254	cmpd_788	223.156	221.496	233.328	214.643	DB04171	D-Isovaline
1255	cmpd_1201	223.003	214.334	234.562	220.114	DB07823	(2S)-2-[(3aR,4R,7S,7aS)-1,3-dioxooctahydro-2H-4,7-methanoisoindol-2-yl]propanoic acid
1256	cmpd_871	222.89	225.495	219.704	223.472	DB04594	3-hydroxyglutaric acid
1257	cmpd_551	222.89	220.148	214.543	233.978	DB02996	2-(Thiomethylene)-4-Methylpentanoic Acid
1258	cmpd_1049	222.806	245.5	244.091	178.826	DB07237	{4-[(2R)-pyrrolidin-2-ylmethoxy]phenyl}(4-thiophen-3-ylphenyl)methanone
1259	cmpd_447	222.765	232.183	227.898	208.215	DB02482	Phosphonothreonine
1260	cmpd_326	222.728	221.345	225.514	221.325	DB01802	(4r)-7aza-7,8-Dihydrolimonene
1261	cmpd_622	222.632	221.808	224.948	221.14	DB03360	N-Acetylproline
1262	cmpd_876	222.127	222.116	222.147	222.117	DB04620	Cycloleucine
1263	cmpd_1086	221.695	222.414	220.257	222.414	DB07375	5-BETA-ANDROSTANE-3,17-DIONE
1264	cmpd_537	221.649	227.573	213.655	223.719	DB02938	Heptanoic Acid
1265	cmpd_535	221.333	224.659	222.511	216.829	DB02926	2-Oxo-Glutaric Acid
1266	cmpd_44	221.207	220.643	218.851	224.126	DB00230	Pregabalin
1267	cmpd_316	221.118	221.524	221.76	220.071	DB01759	5-Hydroxy-2-(Hydroxymethyl)-4h-Pyran-4-One
1268	cmpd_784	221.071	220.595	221.726	220.893	DB04145	Pyridin-3-Ylmethanol
1269	cmpd_4	220.799	221.983	218.03	222.383	DB00123	L-Lysine
1270	cmpd_267	220.731	248.877	186.005	227.311	DB01516	3,4,5-Trimethoxyamphetamine
1271	cmpd_786	220.73	216.386	218.602	227.203	DB04165	Valpromide
1272	cmpd_280	220.698	219.125	224.837	218.133	DB01561	Androstanedione
1273	cmpd_418	220.681	219.905	217.63	224.508	DB02329	Carbenoxolone
1274	cmpd_528	220.465	220.425	220.165	220.806	DB02906	(2s,4s)-Alpha-Campholinic Acid
1275	cmpd_391	220.42	207.536	244.115	209.61	DB02232	1,2-Dihydroxybenzene
1276	cmpd_718	220.133	219.07	220.664	220.664	DB03795	2-Dehydropantoate
1277	cmpd_949	219.485	218.435	219.952	220.067	DB06770	Benzyl alcohol
1278	cmpd_819	219.265	217.622	221.181	218.992	DB04296	5-Oxo-L-Norleucine
1279	cmpd_525	218.921	222.614	229.276	204.873	DB02899	N-Carboxymethionine
1280	cmpd_732	218.882	220.142	213.872	222.632	DB03847	Gamma-Carboxy-Glutamic Acid
1281	cmpd_152	218.777	226.998	225.388	203.945	DB00858	Drostanolone
1282	cmpd_805	218.646	223.288	215.096	217.554	DB04235	4-Amino Hexanoic Acid
1283	cmpd_343	218.244	200.921	217.907	235.904	DB01911	N-Methylmesoporphyrin
1284	cmpd_895	217.762	198.084	204.965	250.237	DB04696	4-CHLORO-3',3''-DIBROMOPHENOL-1,8-NAPHTHALEIN
1285	cmpd_1011	217.635	206.35	220.42	226.134	DB07078	(3Z)-6-(4-HYDROXY-3-METHOXYPHENYL)-3-(1H-PYRROL-2-YLMETHYLENE)-1,3-DIHYDRO-2H-INDOL-2-ONE
1286	cmpd_630	217.079	216.75	216.823	217.665	DB03409	Octahydroindole-2-Carboxylic Acid
1287	cmpd_205	216.902	229.86	201.777	219.069	DB01113	Papaverine
1288	cmpd_1383	216.823	226.688	220.046	203.735	DB08597	6-[4-(2-piperidin-1-ylethoxy)phenyl]-3-pyridin-4-ylpyrazolo[1,5-a]pyrimidine
1289	cmpd_953	216.228	211.669	216.322	220.694	DB06804	Nonoxynol-9
1290	cmpd_864	216.21	216.29	214.772	217.569	DB04562	Tricarballylic Acid
1291	cmpd_863	215.791	221.171	220.202	205.999	DB04560	4,7-Dioxosebacic Acid
1292	cmpd_555	214.301	206.283	223.278	213.341	DB03034	Dextrofloxacine
1293	cmpd_771	213.887	230.932	203.012	207.718	DB04063	2-Methylleucine
1294	cmpd_183	213.165	213.062	213.102	213.33	DB00996	Gabapentin
1295	cmpd_526	213.028	210.135	218.3	210.65	DB02901	Dihydrotestosterone
1296	cmpd_455	212.467	211.735	223.476	202.189	DB02542	(4s)-5-Fluoro-L-Leucine
1297	cmpd_449	212.36	216.357	206.976	213.747	DB02517	D-Glutamic Acid
1298	cmpd_816	212.034	215.387	215.791	204.924	DB04284	Proline Betaine
1299	cmpd_195	211.637	204.997	205.437	224.478	DB01051	Novobiocin
1300	cmpd_356	211.312	214.814	217.056	202.066	DB02004	5-(Aminomethyl)-6-(2,4-Dichlorophenyl)-2-(3,5-Dimethoxyphenyl)Pyrimidin-4-Amine
1301	cmpd_780	210.852	227.808	202.748	202	DB04131	10-(4-Dimethylamino-5-Hydroxy-6-Methyl-Tetrahydro-Pyran-2-Yloxy)-8-Ethyl-1,8,11-Trihydroxy-7,8,9,10-Tetrahydro-Naphthacene-5,12-Dione
1302	cmpd_310	210.268	215.912	195.401	219.49	DB01739	Allo-Isoleucine
1303	cmpd_893	210.091	212.736	208.015	209.522	DB04693	(13S)-13-METHYLDODECAHYDRO-1H-CYCLOPENTA[A]PHENANTHRENE-3,17(2H,4H)-DIONE
1304	cmpd_1127	209.73	207.824	238.169	183.196	DB07561	(2Z)-2-cyano-N-(3'-ethoxybiphenyl-4-yl)-3-hydroxybut-2-enamide
1305	cmpd_962	209.637	193.993	208.276	226.643	DB06857	N-(4-CARBAMIMIDOYL-3-CHORO-PHENYL)-2-HYDROXY-3-IODO-5-METHYL-BENZAMIDE
1306	cmpd_759	209.236	211.48	216.446	199.782	DB03993	4-Methyl Valeric Acid
1307	cmpd_777	208.323	212.268	198.252	214.448	DB04093	Undecanal
1308	cmpd_1138	208.03	207.843	204.343	211.904	DB07610	NAPHTHALENE-1,2-DIOL
1309	cmpd_628	207.448	212.526	213.807	196.01	DB03381	Hexadecanal
1310	cmpd_411	207.298	208.788	204.008	209.098	DB02298	5-Hydroxyamino-3-Methyl-Pyrrolidine-2-Carboxylic Acid
1311	cmpd_524	207.22	214.531	201.741	205.387	DB02893	D-Methionine
1312	cmpd_1313	207.149	199.729	227.066	194.653	DB08299	4-[8-(3-nitrophenyl)-1,7-naphthyridin-6-yl]benzoic acid
1313	cmpd_775	207.108	205.175	210.11	206.039	DB04074	Alpha-ketoisovalerate
1314	cmpd_457	206.551	205.91	200.902	212.842	DB02571	2-Amino-6-Oxo-Hexanoic Acid
1315	cmpd_1099	205.765	199.127	212.631	205.538	DB07447	5-beta-DIHYDROTESTOSTERONE
1316	cmpd_573	205.57	207.559	202.944	206.207	DB03091	4-Amido-4-Carbamoyl-Butyric Acid
1317	cmpd_11	205.164	203.787	209.911	201.794	DB00134	L-Methionine
1318	cmpd_660	204.785	197.984	206.551	209.819	DB03553	Glutaric Acid
1319	cmpd_437	204.667	199.604	197.35	217.048	DB02446	Glutamine Hydroxamate
1320	cmpd_32	204.458	199.979	210.255	203.14	DB00167	L-Isoleucine
1321	cmpd_1405	204.203	202.379	194.363	215.868	DB08688	undecan-2-one
1322	cmpd_354	204.162	180.684	215.99	215.812	DB01990	Cholesterol-Sulfate
1323	cmpd_24	203.667	208.427	197.099	205.476	DB00156	L-Threonine
1324	cmpd_517	203.171	203.189	203.135	203.189	DB02853	D-Proline
1325	cmpd_1170	202.928	210.907	199.912	197.965	DB07706	2,3,17BETA-TRIHYDROXY-1,3,5(10)-ESTRATRIENE
1326	cmpd_380	202.544	185.244	214.009	208.38	DB02174	D-Glutamine
1327	cmpd_219	201.893	196.536	201.058	208.086	DB01199	Tubocurarine
1328	cmpd_336	201.656	191.263	207.232	206.472	DB01855	5-(Hydroxy-Methyl-Amino)-3-Methyl-Pyrrolidine-2-Carboxylic Acid
1329	cmpd_35	201.291	197.496	203.189	203.189	DB00172	L-Proline
1330	cmpd_708	199.808	207.775	192.935	198.713	DB03774	Glutamyl Group
1331	cmpd_672	199.769	203.44	203.757	192.11	DB03610	Alpha,Alpha,Alpha-Trifluoro-P-Cresol
1332	cmpd_688	199.224	197.699	203.849	196.123	DB03700	D-Threonine
1333	cmpd_693	199.211	199.824	183.125	214.684	DB03727	Coproporphyrin I
1334	cmpd_505	197.684	199.689	190.772	202.592	DB02817	5-Exo-Hydroxycamphor
1335	cmpd_394	197.274	193.53	197.895	200.398	DB02238	4-(Methylsulfanyl)-2-Oxobutanoic Acid
1336	cmpd_946	197.241	183.035	145.768	262.92	DB06750	Ginsenoside Rg1
1337	cmpd_714	197.179	213.797	163.942	213.797	DB03790	S-Dioxymethionine
1338	cmpd_8	197.061	194.979	190.001	206.203	DB00130	L-Glutamine
1339	cmpd_393	195.568	206.266	188.887	191.55	DB02235	Methionine Sulfoxide
1340	cmpd_340	195.52	188.672	203.855	194.033	DB01898	2s,3r-2-Amino-3-Methylpentanedioic Acid
1341	cmpd_591	192.414	192.885	192.872	191.484	DB03184	5-Amino-3-Methyl-Pyrrolidine-2-Carboxylic Acid
1342	cmpd_597	192.073	196.854	179.501	199.864	DB03208	Beta-1,2,3,4,6-Penta-O-Galloyl-D-Glucopyranose
1343	cmpd_427	191.449	179.274	195.753	199.32	DB02381	Nor-N-Omega-Hydroxy-L-Arginine
1344	cmpd_364	190.338	190.276	192.558	188.179	DB02068	Delta-Amino Valeric Acid
1345	cmpd_433	189.602	189.824	189.787	189.196	DB02406	N-Valeric Acid
1346	cmpd_446	187.908	194.92	181.212	187.591	DB02467	S-Oxymethionine
1347	cmpd_473	187.427	175.225	199.914	187.143	DB02663	2-Amino-4-(Hydroxymethyl-Phosphinyl)Butanoic Acid
1348	cmpd_778	187.383	198.193	182.011	181.946	DB04115	Berberine
1349	cmpd_753	187.113	193.944	195.131	172.263	DB03966	Clorobiocin
1350	cmpd_832	186.954	180.032	198.892	181.939	DB04388	4-Carboxy-4-Aminobutanal
1351	cmpd_723	184.901	177.311	199.387	178.006	DB03810	(3r)-3-Methyl-L-Glutamic Acid
1352	cmpd_527	184.719	184.252	182.93	186.976	DB02904	Beta-3-Serine
1353	cmpd_861	184.13	186.912	183.488	181.99	DB04553	2-Oxobutanoic Acid
1354	cmpd_515	182.672	183.093	181.829	183.093	DB02851	Thiocamphor
1355	cmpd_725	181.636	180.429	176.045	188.434	DB03817	2,4-Diaminobutyric Acid
1356	cmpd_844	180.876	186.382	177.109	179.138	DB04454	Alpha-Aminobutyric Acid
1357	cmpd_466	176.751	180.778	173.11	176.366	DB02641	Heptanamide
1358	cmpd_42	175.697	160.668	180.253	186.169	DB00210	Adapalene
1359	cmpd_374	175.111	172.08	181.174	172.08	DB02125	Adamantanone
1360	cmpd_767	174.565	141.058	160.117	222.519	DB04052	3,4-Dimethylphenol
1361	cmpd_839	174.473	172.366	184.908	166.146	DB04422	2-Amino-4-Mercapto-Butyric Acid
1362	cmpd_334	173.164	203.474	174.742	141.276	DB01847	N-Carbamyl-D-Valine
1363	cmpd_643	172.338	146.278	182.998	187.738	DB03460	Violaxanthin
1364	cmpd_1029	170.792	152.245	173.157	186.974	DB07150	4-(4-HYDROXYPHENYL)-1-NAPHTHALDEHYDE OXIME
1365	cmpd_379	170.418	152.014	155.231	204.009	DB02169	9,10-Deepithio-9,10-Didehydroacanthifolicin
1366	cmpd_945	169.622	170.433	135.659	202.773	DB06749	ginsenoside Rb1
1367	cmpd_184	168.505	180.54	175.707	149.269	DB00997	Doxorubicin
1368	cmpd_976	165.734	159.362	178.212	159.629	DB06915	naphthalene-1,2,4,5,7-pentol
1369	cmpd_77	160.798	176.888	157.197	148.308	DB00416	Metocurine Iodide
1370	cmpd_948	159.249	159.249	159.249	159.249	DB06768	Ammonium lactate
1371	cmpd_566	157.597	157.597	157.597	157.597	DB03066	D-Lactic Acid
1372	cmpd_834	157.597	157.597	157.597	157.597	DB04398	Lactic Acid
1373	cmpd_1102	156.522	151.927	137.443	180.196	DB07478	1,1'-BIPHENYL-3,4-DIOL
1374	cmpd_233	156.178	166.172	146.751	155.61	DB01336	Metocurine
1375	cmpd_1081	156.001	156.348	153.547	158.109	DB07354	2,3-DIMETHOXY-12H-[1,3]DIOXOLO[5,6]INDENO[1,2-C]ISOQUINOLIN-6-IUM
1376	cmpd_81	154.778	148.587	147.151	168.596	DB00445	Epirubicin
1377	cmpd_595	147.243	68.258	68.516	304.955	DB03201	D-Cysteine
1378	cmpd_642	142.57	137.362	154.073	136.276	DB03454	3-Methyl-Benzene-1,2-Diol
1379	cmpd_149	142.298	144.812	153.557	128.525	DB00843	Donepezil
1380	cmpd_1448	135.242	171.618	130.108	104	DB08874	Fidaxomicin
1381	cmpd_1407	126.653	126.251	154.132	99.575	DB08697	4-(2-aminoethoxy)-N-(3-chloro-5-piperidin-1-ylphenyl)-3,5-dimethylbenzamide
1382	cmpd_452	125.673	184.338	93.504	99.177	DB02530	Gamma(Amino)-Butyric Acid
1383	cmpd_210	125.163	123.592	160.484	91.414	DB01141	Micafungin
1384	cmpd_954	121.723	169.067	99.87	96.233	DB06810	Plicamycin
1385	cmpd_13	119.691	147.749	113.43	97.893	DB00137	Xanthophyll
1386	cmpd_790	116.044	100.819	142.318	104.996	DB04179	Benzofuran
1387	cmpd_150	98.1637	100.636	96.411	97.444	DB00855	Aminolevulinic acid
1388	cmpd_824	97.0387	97.457	96.318	97.341	DB04313	3-Methyl-Aspartic Acid
1389	cmpd_857	96.997	97.446	96.203	97.342	DB04538	2s,3s-3-Methylaspartic Acid
1390	cmpd_509	96.5477	95.748	94.117	99.778	DB02828	5-Fluorolevulinic Acid
1391	cmpd_311	94.736	94.736	94.736	94.736	DB01744	Camphor
1392	cmpd_27	92.7043	90.749	91.424	95.94	DB00161	L-Valine
1393	cmpd_321	91.4987	72.997	128.502	72.997	DB01776	M-Cresol
1394	cmpd_298	91.051	91.051	91.051	91.051	DB01688	P-Cresol
1395	cmpd_696	90.793	89.589	91.792	90.998	DB03736	2-Cyclopropylmethylenepropanal
1396	cmpd_636	90.3287	90.109	90.133	90.744	DB03432	Beta-Amino Isobutyrate
1397	cmpd_395	89.3783	89.358	89.385	89.392	DB02239	Laevulinic Acid
1398	cmpd_496	88.757	89.317	89.034	87.92	DB02780	Beta-3-Cysteine
1399	cmpd_153	87.675	86.887	86.973	89.165	DB00859	Penicillamine
1400	cmpd_541	86.9163	87.18	88.059	85.51	DB02952	Alpha-Aminoisobutyric Acid
1401	cmpd_10	86.8677	85.916	85.909	88.778	DB00133	L-Serine
1402	cmpd_368	86.0163	86.017	86.016	86.016	DB02085	1-Aminocyclopropanecarboxylic Acid
1403	cmpd_701	82.2053	84.602	84.602	77.412	DB03750	Isovaleric Acid
1404	cmpd_363	81.035	81.035	81.035	81.035	DB02060	Cyclohexanone
1405	cmpd_791	80.3827	79.745	80.115	81.288	DB04183	Methylmalonic Acid
1406	cmpd_747	80.101	81.951	79.255	79.097	DB03929	D-Serine
1407	cmpd_346	79.982	79.982	79.982	79.982	DB01919	Pentanal
1408	cmpd_665	79.6573	78.834	80.019	80.119	DB03568	Butanoic Acid
1409	cmpd_627	78.7457	78.315	80.345	77.577	DB03379	2-Carboxyethylphosphonic Acid
1410	cmpd_641	78.2047	79.588	81.086	73.94	DB03452	3-Trimethylsilylsuccinic Acid
1411	cmpd_658	76.458	76.458	76.458	76.458	DB03540	Norcamphor
1412	cmpd_378	75.3627	75.597	74.114	76.377	DB02167	N,N-Dimethyl-L-Alanine
1413	cmpd_352	74.837	74.837	74.837	74.837	DB01957	3-Chlorophenol
1414	cmpd_682	73.5663	73.643	73.443	73.613	DB03680	Tartronate
1415	cmpd_102	72.8413	73.808	72.361	72.355	DB00566	Succimer
1416	cmpd_572	72.2573	72.081	70.514	74.177	DB03089	L-Iso-Aspartate
1417	cmpd_685	71.169	71.751	71.751	70.005	DB03688	3-Hydroxy-Propanoic Acid
1418	cmpd_6	70.7813	69.775	71.197	71.372	DB00128	L-Aspartic Acid
1419	cmpd_345	69.665	71.369	68.187	69.439	DB01915	S-Hydroxycysteine
1420	cmpd_14	69.3393	69.337	69.35	69.331	DB00139	Succinic acid
1421	cmpd_469	68.961	69.757	68.575	68.551	DB02655	D-Aspartic Acid
1422	cmpd_453	68.6643	72.739	66.226	67.028	DB02531	Isobutyric Acid
1423	cmpd_388	68.201	68.252	68.184	68.167	DB02216	S-Methylcysteine
1424	cmpd_717	68.1803	68.61	66.844	69.087	DB03794	Trifluoroalanine
1425	cmpd_616	67.477	68.282	68.263	65.886	DB03320	3-Amino-Alanine
1426	cmpd_20	67.2817	68.208	67.714	65.923	DB00151	L-Cysteine
1427	cmpd_344	62.2007	64.264	60.358	61.98	DB01913	Lipid Fragment
1428	cmpd_309	61.9203	62.373	61.029	62.359	DB01735	3-Chloroalaninate
1429	cmpd_607	60.2477	61.224	59.962	59.557	DB03266	Pentanedial
1430	cmpd_664	59.917	56.061	63.329	60.361	DB03563	Tetradecane
1431	cmpd_692	59.6873	59.075	59.724	60.263	DB03715	Pentadecane
1432	cmpd_800	57.7367	55.706	58.752	58.752	DB04212	2-Iminiopropanoate
1433	cmpd_493	57.2667	56.24	57.187	58.373	DB02771	Dodecane
1434	cmpd_706	55.522	55.523	55.523	55.52	DB03766	Propanoic Acid
1435	cmpd_508	51.7253	50.639	52.597	51.94	DB02826	Decane
1436	cmpd_576	51.6573	52.123	51.66	51.189	DB03107	Beta-Alanine
1437	cmpd_852	50.764	50.764	50.764	50.764	DB04501	Camphane
1438	cmpd_381	50.1077	50.304	49.715	50.304	DB02175	Malonic acid
1439	cmpd_26	49.607	49.607	49.607	49.607	DB00160	L-Alanine
1440	cmpd_322	49.607	49.607	49.607	49.607	DB01786	D-Alanine
1441	cmpd_436	47.4553	48.832	47.293	46.241	DB02440	N-Octane
1442	cmpd_385	44.168	44.168	44.168	44.168	DB02201	Malonate Ion
1443	cmpd_676	42.021	42.021	42.021	42.021	DB03627	Adamantane
1444	cmpd_654	40.121	40.121	40.121	40.121	DB03517	[Methylthio]Acetate
1445	cmpd_384	37.16	37.16	37.16	37.16	DB02198	2-Bromoacetyl Group
1446	cmpd_491	34.2433	34.368	33.995	34.367	DB02764	Hexane
1447	cmpd_581	31.7473	31.577	31.577	32.088	DB03119	Pentane
1448	cmpd_663	28.177	28.177	28.177	28.177	DB03561	Cyclohexane
1449	cmpd_587	20.816	20.816	20.816	20.816	DB03166	Acetic acid
1450	cmpd_53	18.15	18.15	18.15	18.15	DB00258	Calcium Acetate
