# Supplementary material for: Principal component analysis-based unsupervised feature extraction applied to in silico drug discovery for posttraumatic stress disorder-mediated heart disease
Source: BMC Bioinformatics. 2015 Apr 30;16:139. doi: 10.1186/s12859-015-0574-4 (PMC4448281; doi:10.1186/s12859-015-0574-4)
Supplement: Additional file 10 — DIANA-mirpath link. Weblink retrieving the DIANA-mirpath results of this study. [file 12859_2015_574_MOESM10_ESM.txt]

CPCA-based

http://diana.imis.athena-innovation.gr/DianaTools/index.php?r=mirpath/index#mirnas=mmu-miR-378-5p;mmu-miR-143-3p;mmu-miR-24-3p;mmu-miR-23b-3p;mmu-miR-133a-3p;mmu-miR-30b-5p;mmu-miR-451;mmu-miR-22-3p;mmu-miR-133b-3p;mmu-miR-709;mmu-miR-126-3p;mmu-miR-30c-5p;mmu-miR-29a-3p;mmu-miR-29b-3p;mmu-miR-125b-5p;mmu-miR-675-5p;mmu-let-7b-5p;mmu-miR-16-5p;mmu-miR-26a-5p;mmu-miR-30e-5p;mmu-miR-1983;mmu-miR-691;mmu-miR-23a-3p;mmu-let-7g-5p;mmu-miR-207;mmu-miR-669l-5p;mmu-miR-690&methods=Tarbase;Tarbase;Tarbase;Tarbase;Tarbase;Tarbase;Tarbase;Tarbase;Tarbase;Tarbase;Tarbase;Tarbase;Tarbase;Tarbase;Tarbase;Tarbase;Tarbase;Tarbase;Tarbase;Tarbase;Tarbase;Tarbase;Tarbase;Tarbase;Tarbase;Tarbase;Tarbase&selection=0


Categorical regression based

http://diana.imis.athena-innovation.gr/DianaTools/index.php?r=mirpath/index#mirnas=mmu-miR-467d-5p;mmu-miR-1941-5p;mmu-miR-1898;mmu-miR-1942;mmu-miR-208a-3p;mmu-miR-30e-5p;mmu-miR-434-5p;mmu-miR-295-5p;mmu-miR-542-5p;mmu-miR-125b-1-3p;mmu-miR-200b-3p;mmu-miR-369-3p;mmu-miR-301b-3p;mmu-miR-582-3p;mmu-miR-1197-3p;mmu-miR-761;mmu-miR-710;mmu-miR-1982-5p;mmu-miR-1946b;mmu-miR-467b-5p;mmu-miR-467c-5p;mmu-miR-453;mmu-miR-671-3p;mmu-miR-495-3p;mmu-miR-546;mmu-miR-470-5p;mmu-miR-363-3p;mmu-miR-421-3p;mmu-miR-1897-3p;mmu-miR-429-3p;mmu-miR-18a-5p;mmu-miR-345-3p;mmu-miR-141-3p;mmu-miR-330-3p;mmu-miR-505-3p;mmu-miR-449a-5p;mmu-miR-452-5p;mmu-miR-1967;mmu-miR-1893;mmu-miR-532-3p;mmu-miR-293-5p;mmu-miR-1964-3p;mmu-miR-693-3p;mmu-miR-376a-3p;mmu-miR-465a-5p;mmu-miR-139-3p;mmu-miR-380-3p;mmu-miR-1894-3p;mmu-miR-20b-3p;mmu-miR-291a-5p;mmu-miR-218-5p;mmu-miR-7a-1-3p;mmu-miR-136-3p;mmu-miR-876-3p;mmu-miR-668-3p;mmu-miR-367-3p;mmu-miR-412-3p;mmu-miR-883b-3p;mmu-miR-1933-5p;mmu-miR-302a-5p;mmu-miR-337-3p;mmu-miR-770-5p;mmu-miR-153-3p;mmu-miR-1953;mmu-miR-1970;mmu-miR-764-3p;mmu-miR-124-3p;mmu-miR-1981-5p;mmu-miR-297c-5p;mmu-miR-1899;mmu-miR-449c-5p;mmu-miR-343;mmu-miR-20a-3p;mmu-miR-1962;mmu-miR-467a-5p;mmu-miR-154-3p&methods=Tarbase;Tarbase;Tarbase;Tarbase;Tarbase;Tarbase;Tarbase;Tarbase;Tarbase;Tarbase;Tarbase;Tarbase;Tarbase;Tarbase;Tarbase;Tarbase;Tarbase;Tarbase;Tarbase;Tarbase;Tarbase;Tarbase;Tarbase;Tarbase;Tarbase;Tarbase;Tarbase;Tarbase;Tarbase;Tarbase;Tarbase;Tarbase;Tarbase;Tarbase;Tarbase;Tarbase;Tarbase;Tarbase;Tarbase;Tarbase;Tarbase;Tarbase;Tarbase;Tarbase;Tarbase;Tarbase;Tarbase;Tarbase;Tarbase;Tarbase;Tarbase;Tarbase;Tarbase;Tarbase;Tarbase;Tarbase;Tarbase;Tarbase;Tarbase;Tarbase;Tarbase;Tarbase;Tarbase;Tarbase;Tarbase;Tarbase;Tarbase;Tarbase;Tarbase;Tarbase;Tarbase;Tarbase;Tarbase;Tarbase;Tarbase;Tarbase&selection=0

BAHSIC based

http://diana.imis.athena-innovation.gr/DianaTools/index.php?r=mirpath/index#mirnas=mmu-miR-1983;mmu-miR-29a-3p;mmu-miR-691;mmu-miR-709;mmu-miR-133a-3p;mmu-miR-24-3p;mmu-miR-208a-3p;mmu-miR-30e-5p;mmu-miR-1931;mmu-miR-22-3p;mmu-miR-29b-3p;mmu-miR-126-3p;mmu-miR-26a-5p;mmu-miR-133b-3p;mmu-miR-143-3p;mmu-miR-30c-5p;mmu-miR-186-3p;mmu-miR-370-3p;mmu-miR-678;mmu-miR-146a-5p;mmu-miR-654-5p;mmu-miR-137-3p;mmu-miR-23b-3p;mmu-miR-30b-5p;mmu-miR-291a-5p;mmu-miR-410-3p;mmu-miR-764-5p;mmu-miR-669l-5p;mmu-miR-218-1-3p;mmu-miR-216a-5p;mmu-miR-540-3p;mmu-miR-30a-5p;mmu-miR-693-5p;mmu-miR-876-5p;mmu-miR-20b-5p;mmu-miR-293-3p;mmu-miR-302c-3p;mmu-miR-675-5p;mmu-miR-1195;mmu-miR-582-5p;mmu-miR-1943-5p;mmu-miR-1929-5p;mmu-miR-590-5p&methods=Tarbase;Tarbase;Tarbase;Tarbase;Tarbase;Tarbase;Tarbase;Tarbase;Tarbase;Tarbase;Tarbase;Tarbase;Tarbase;Tarbase;Tarbase;Tarbase;Tarbase;Tarbase;Tarbase;Tarbase;Tarbase;Tarbase;Tarbase;Tarbase;Tarbase;Tarbase;Tarbase;Tarbase;Tarbase;Tarbase;Tarbase;Tarbase;Tarbase;Tarbase;Tarbase;Tarbase;Tarbase;Tarbase;Tarbase;Tarbase;Tarbase;Tarbase;Tarbase&selection=0
